# Supplementary material for: A Colletotrichum graminicola mutant deficient in the establishment of biotrophy reveals early transcriptional events in the maize anthracnose disease interaction
Source: BMC Genomics. 2016 Mar 8;17:202. doi: 10.1186/s12864-016-2546-0 (PMC4782317; doi:10.1186/s12864-016-2546-0)
Supplement: Additional file 2: — Supplemental Data Tables. (XLSX 1099 kb) [file 12864_2016_2546_MOESM2_ESM.xlsx]

## Sheet: Table_S1
	Detailed summary of RNAseq data after two rounds of analysis
	Treatment	WT-AP				WT-BT				WT-NT				MT-AP				MT-BT			GRAND TOTAL
	Total reads	23180461	55722819	58501159	137404439	10523351	11570079	11301360	33394790	10885968	10396333	12351241	33633542	56037425	22893112	22802630	101733167	22714356	21781314	44495670	350661608
	Biological Replicates	Replicate 1	Replicate 2	Replicate 3	WT-AP (All replicates)	Replicate 1	Replicate 2	Replicate 3	WT-BT (All replicates)	Replicate 1	Replicate 2	Replicate 3	WT-NT (All replicates)	Replicate 1	Replicate 2	Replicate 3	MT-AP (All replicates)	Replicate 1	Replicate 2	MT-BT (All replicates)
	Reads Mapped to Fungal Genome, first round	321062	278749	548342	1148153	266999	1142844	1007574	2417417	2535240	2476656	2921676	7933572	NA	NA	NA	NA	NA	NA	NA	11499142
	Percentage Mapped to Fungal Genome	1.2	0.5	0.94	0.84	2.53	9.88	8.92	7.24	23.29	23.82	23.65	23.59	NA	NA	NA	NA	NA	NA	NA	5.62
	Reads Mapped to Fungal Genome, second round	771350	1517260	839319	3127929	436609	1592675	1763459	3792743	3958073	4692953	3892246	12543272	912168	291628	263232	1467028	344686	504408	849094	21780066
	Percentage Mapped to Fungal Genome	3.3	2.72	1.43	2.28	4.15	13.77	15.6	11.36	38.07	45.14	31.51	37.29	1.63	1.27	1.15	1.44	1.52	2.32	1.91	6.21

## Sheet: Table_S2
Differentially Expressed Genes in Different Comparisons of the RNAseq Data
	Comparison 1:	WTAP vs. WTBT							Comparison 2:	WTAP vs. WTNT							Comparison 3:	WTBT vs. WTNT							Comparison 4:	WTAP vs. MTAP							Comparison 5:	WTBT vs. MTBT							Comparison 6:	MTAP vs. MTBT
		logFC	logCPM	LR	PValue	FDR				logFC	logCPM	LR	PValue	FDR				logFC	logCPM	LR	PValue	FDR				logFC	logCPM	LR	PValue	FDR				logFC	logCPM	LR	PValue	FDR				logFC	logCPM	LR	PValue	FDR
1	GLRG_06286	6.45983	8.80791	110.122	9.21257e-26	3.91534e-22		1	GLRG_06286	7.69731	8.80791	146.702	9.1181e-34	3.87519e-30		1	GLRG_09714	8.39616	6.52563	86.2899	1.55397e-20	6.60437e-17		1	GLRG_05448	4.28324	6.5103	42.683	6.43693e-11	2.12998e-07		1	GLRG_05448	4.54908	6.5103	44.4659	2.5882e-11	1.09998e-07		1	GLRG_11440	4.58738	9.66123	23.0851	1.54988e-06	0.00658697
2	GLRG_06511	7.83893	8.0033	95.2155	1.70745e-22	2.60274e-19		2	GLRG_07653	8.08905	8.81046	118.433	1.39397e-27	2.96219e-24		2	GLRG_09715	9.46302	6.75177	75.9169	2.9585e-18	6.28681e-15		2	GLRG_07287	4.95538	6.95914	41.8169	1.00234e-10	2.12998e-07		2	GLRG_06093	6.10628	6.84425	40.0899	2.42536e-10	4.28496e-07		2	GLRG_00795	8.16163	6.78819	21.672	3.23481e-06	0.00687397
3	GLRG_09294	11.7932	7.30266	95.0705	1.83723e-22	2.60274e-19		3	GLRG_06285	8.01726	7.6532	112.472	2.81635e-26	3.98983e-23		3	GLRG_09712	6.9551	7.59314	73.4253	1.04516e-17	1.48065e-14		3	GLRG_06545	6.90597	4.22648	38.7392	4.84374e-10	6.86196e-07		3	GLRG_01316	-3.4887	9.67664	39.6586	3.02468e-10	4.28496e-07		3	GLRG_06286	3.67288	8.80791	20.5262	5.88199e-06	0.00833281
4	GLRG_06648	7.21459	7.58299	84.0254	4.88465e-20	5.18994e-17		4	GLRG_06511	8.58257	8.0033	111.602	4.36797e-26	4.64097e-23		4	GLRG_09681	5.88031	6.14246	60.4405	7.5837e-15	8.05768e-12		4	GLRG_07580	-4.36292	6.83938	34.0979	5.24081e-09	5.56836e-06		4	GLRG_06190	4.80732	6.94369	36.3319	1.66417e-09	1.76818e-06		4	GLRG_07653	4.99436	8.81046	19.3953	1.06266e-05	0.00953478
5	GLRG_06543	6.64272	9.09069	80.1872	3.40571e-19	2.89485e-16		5	GLRG_06648	8.15995	7.58299	105.24	1.08217e-24	9.19846e-22		5	GLRG_09602	9.29372	7.26142	58.5685	1.96337e-14	1.66886e-11		5	GLRG_09055	3.12749	6.12267	31.3721	2.13017e-08	1.43189e-05		5	GLRG_06511	-4.67957	8.0033	35.6607	2.34853e-09	1.81776e-06		5	GLRG_03485	8.13632	5.78599	19.031	1.28611e-05	0.00953478
6	GLRG_07653	6.06596	8.81046	74.8607	5.05132e-18	3.57802e-15		6	GLRG_06543	7.92627	9.09069	104.762	1.3772e-24	9.75519e-22		6	GLRG_04126	7.05144	6.2118	56.4768	5.6865e-14	4.02794e-11		6	GLRG_11584	-4.11323	8.50028	31.2589	2.25808e-08	1.43189e-05		6	GLRG_09294	-5.38911	7.30266	35.488	2.56625e-09	1.81776e-06		6	GLRG_09712	5.17922	7.59314	18.944	1.34609e-05	0.00953478
7	GLRG_06285	6.28807	7.6532	72.1948	1.94969e-17	1.08823e-14		7	GLRG_04806	7.46501	6.723	101.871	5.92459e-24	3.59707e-21		7	GLRG_03683	6.60292	6.297	55.691	8.48036e-14	5.14879e-11		7	GLRG_06093	4.83953	6.84425	31.1745	2.35841e-08	1.43189e-05		7	GLRG_08436	3.99344	7.6357	32.3733	1.27225e-08	7.72437e-06		7	GLRG_04432	5.06227	7.1614	18.0873	2.11007e-05	0.0116333
8	GLRG_11725	7.47282	6.20968	72.0973	2.04844e-17	1.08823e-14		8	GLRG_07580	-8.93989	6.83938	101.602	6.78873e-24	3.60651e-21		8	GLRG_04079	-4.95925	12.745	52.5526	4.1888e-13	2.2253e-10		8	GLRG_11503	5.46253	5.66042	30.4768	3.37879e-08	1.78387e-05		8	GLRG_06545	6.59277	4.22648	31.8513	1.66442e-08	8.84221e-06		8	GLRG_00048	5.17913	8.00784	18.0167	2.18979e-05	0.0116333
9	GLRG_01850	7.70092	6.82012	69.5084	7.60912e-17	3.59319e-14		9	GLRG_00978	10.9119	6.34877	94.5489	2.39116e-22	1.12916e-19		9	GLRG_09709	4.96397	6.50599	51.6497	6.634e-13	3.13272e-10		9	GLRG_11961	-3.35391	8.14115	30.2604	3.77761e-08	1.78387e-05		9	GLRG_00260	-4.2435	7.24785	31.3471	2.15781e-08	1.01896e-05		9	GLRG_01187	5.15206	8.10021	15.7365	7.28053e-05	0.0300883
10	GLRG_00048	8.84525	8.00784	69.0364	9.66614e-17	4.10811e-14		10	GLRG_05280	8.142	7.25576	93.4865	4.08978e-22	1.73816e-19		10	GLRG_10743	-4.15549	7.73947	51.4193	7.46004e-13	3.17052e-10		10	GLRG_02690	3.74638	7.68977	29.4121	5.85097e-08	2.39055e-05		10	GLRG_01037	6.01391	5.58324	30.4187	3.48163e-08	1.41222e-05		10	GLRG_01737	3.97898	6.28697	15.6165	7.75758e-05	0.0300883
11	GLRG_01903	5.81192	7.51003	65.5121	5.77569e-16	2.23152e-13		11	GLRG_09837	7.49524	7.57188	91.8538	9.33248e-22	3.52108e-19		11	GLRG_00801	5.2699	5.78105	50.4302	1.23481e-12	4.77084e-10		11	GLRG_00835	-3.4054	6.55588	29.3038	6.18731e-08	2.39055e-05		11	GLRG_06286	-3.28966	8.80791	30.2928	3.71502e-08	1.41222e-05		11	GLRG_06219	4.72051	8.13049	15.4757	8.35715e-05	0.0300883
12	GLRG_04091	10.582	7.5675	64.4113	1.0098e-15	3.4031e-13		12	GLRG_06015	7.29214	7.10891	91.7286	9.94186e-22	3.52108e-19		12	GLRG_10074	6.62213	5.87751	48.3203	3.61982e-12	1.22206e-09		12	GLRG_04587	2.60096	8.839	28.2568	1.06242e-07	3.76273e-05		12	GLRG_09426	-4.53326	7.26712	30.1556	3.98744e-08	1.41222e-05		12	GLRG_04091	7.6214	7.5675	15.4447	8.49551e-05	0.0300883
13	GLRG_10439	6.415	10.472	64.2132	1.11656e-15	3.4031e-13		13	GLRG_10743	-5.86638	7.73947	91.3099	1.22842e-21	4.01598e-19		13	GLRG_11446	8.24694	6.88469	48.2573	3.73805e-12	1.22206e-09		13	GLRG_06403	5.01682	5.14651	27.5018	1.56944e-07	5.13088e-05		13	GLRG_04034	3.64629	6.4517	29.2883	6.237e-08	2.03902e-05		13	GLRG_08966	8.4	6.69878	15.2483	9.42632e-05	0.0308168
14	GLRG_10056	6.39663	6.22178	64.1021	1.18135e-15	3.4031e-13		14	GLRG_04432	11.8864	7.1614	90.8849	1.52278e-21	4.62271e-19		14	GLRG_09337	-4.62706	10.8793	47.8162	4.68101e-12	1.42102e-09		14	GLRG_04152	3.58207	4.7183	27.1227	1.90945e-07	5.79653e-05		14	GLRG_06403	5.64823	5.14651	29.1419	6.72676e-08	2.04205e-05		14	GLRG_08975	3.5544	7.3521	14.6955	0.000126348	0.0370116
15	GLRG_01192	7.20269	5.83932	63.979	1.2575e-15	3.4031e-13		15	GLRG_09248	-9.13618	4.43094	90.06	2.31049e-21	6.16375e-19		15	GLRG_04158	4.62743	8.55465	47.1495	6.57737e-12	1.76946e-09		15	GLRG_09684	2.39136	7.76811	26.9876	2.04766e-07	5.8017e-05		15	GLRG_10124	-3.59402	5.71666	28.8284	7.90819e-08	2.24065e-05		15	GLRG_09714	7.40092	6.52563	14.6327	0.000130629	0.0370116
16	GLRG_01316	3.74021	9.67664	63.9423	1.28117e-15	3.4031e-13		16	GLRG_01014	7.69679	7.61383	90.0514	2.32047e-21	6.16375e-19		16	GLRG_11170	6.20372	5.48605	47.0653	6.86607e-12	1.76946e-09		16	GLRG_08436	3.35687	7.6357	26.5539	2.56281e-07	6.80747e-05		16	GLRG_11725	-4.57436	6.20968	28.2997	1.0391e-07	2.76011e-05		16	GLRG_03450	7.20105	3.67212	14.3511	0.00015169	0.0402927
17	GLRG_03688	7.01912	8.80605	62.0012	3.43242e-15	8.58105e-13		17	GLRG_00232	11.1239	6.51613	88.8273	4.30839e-21	1.0771e-18		17	GLRG_08672	-3.41171	7.87155	46.894	7.49326e-12	1.76946e-09		17	GLRG_11132	-3.32253	9.89775	26.0134	3.39053e-07	8.47633e-05		17	GLRG_07287	3.90771	6.95914	27.8662	1.29998e-07	3.02848e-05		17	GLRG_05524	5.3242	8.39787	14.2167	0.000162918	0.0407294
18	GLRG_00979	7.63197	7.00364	61.6688	4.06375e-15	9.59496e-13		18	GLRG_01903	6.90877	7.51003	88.6996	4.59561e-21	1.08508e-18		18	GLRG_11971	-3.82382	10.3628	46.8937	7.49416e-12	1.76946e-09		18	GLRG_06190	3.67297	6.94369	25.8003	3.78632e-07	8.93993e-05		18	GLRG_05821	2.11548	10.0579	27.7155	1.40532e-07	3.02848e-05		18	GLRG_06274	3.86688	7.77878	14.0302	0.000179899	0.0424762
19	GLRG_10440	6.06743	6.8177	60.2099	8.52637e-15	1.90722e-12		19	GLRG_04091	12.2555	7.5675	88.5291	5.00936e-21	1.12051e-18		19	GLRG_07580	-5.44835	6.83938	45.7844	1.32014e-11	2.95294e-09		19	GLRG_11581	-3.38356	6.50342	24.8792	6.10385e-07	0.000136533		19	GLRG_08540	4.4101	4.92929	27.6922	1.42237e-07	3.02848e-05		19	GLRG_11800	2.79834	4.85843	13.8895	0.000193878	0.0433675
20	GLRG_10930	5.53761	8.86024	58.6344	1.89868e-14	4.0347e-12		20	GLRG_01850	8.62118	6.82012	88.3318	5.53452e-21	1.17609e-18		20	GLRG_09977	8.68019	4.4152	43.7392	3.75183e-11	7.97265e-09		20	GLRG_08389	-3.18578	9.7775	24.755	6.50999e-07	0.000138337		20	GLRG_09055	3.09208	6.12267	27.6884	1.42517e-07	3.02848e-05		20	GLRG_09807	7.6961	5.82748	13.5741	0.000229322	0.048731
21	GLRG_09426	5.25246	7.26712	57.6616	3.11327e-14	6.30066e-12		21	GLRG_00048	10.1171	8.00784	87.488	8.47928e-21	1.71604e-18		21	GLRG_08389	-4.49301	9.7775	43.6363	3.95431e-11	8.00278e-09		21	GLRG_07767	-2.8577	10.8252	24.0511	9.38117e-07	0.000189857		21	GLRG_07276	-9.56959	5.68177	27.3041	1.73843e-07	3.43663e-05
22	GLRG_00978	9.0828	6.34877	56.5358	5.51838e-14	1.06605e-11		22	GLRG_11933	6.07697	6.39871	86.9038	1.13931e-20	2.20094e-18		22	GLRG_04431	4.1875	5.69306	43.1869	4.97521e-11	9.6112e-09		22	GLRG_09514	3.35085	4.41348	23.8777	1.02656e-06	0.000198312		22	GLRG_10119	3.98991	4.47293	27.2595	1.77896e-07	3.43663e-05
23	GLRG_10029	6.75976	7.33956	53.6611	2.38237e-13	4.40221e-11		23	GLRG_06274	6.81309	7.77878	86.5394	1.36983e-20	2.53121e-18		23	GLRG_11970	-3.62686	10.1605	42.4502	7.25052e-11	1.33977e-08		23	GLRG_11332	-4.36068	6.85753	22.8073	1.79086e-06	0.00033092		23	GLRG_02759	5.71216	2.54579	26.8168	2.23683e-07	4.13327e-05
24	GLRG_04432	9.52503	7.1614	53.5525	2.5177e-13	4.45842e-11		24	GLRG_08389	-7.11456	9.7775	86.3087	1.53929e-20	2.72583e-18		24	GLRG_06202	3.58991	6.56666	41.2741	1.32308e-10	2.34295e-08		24	GLRG_11131	-3.02402	8.77115	22.5769	2.01896e-06	0.000340465		24	GLRG_09909	3.7538	4.28183	26.2423	3.01155e-07	5.16729e-05
25	GLRG_10818	5.3208	8.065	52.9279	3.46015e-13	5.86221e-11		25	GLRG_11783	6.15661	6.35394	85.4667	2.3564e-20	4.00588e-18		25	GLRG_00376	-3.41447	8.37954	40.3734	2.09783e-10	3.53282e-08		25	GLRG_00361	3.32941	6.0032	22.5202	2.07941e-06	0.000340465		25	GLRG_10831	-3.96089	8.00341	26.2244	3.03958e-07	5.16729e-05
26	GLRG_00260	4.43139	7.24785	52.8576	3.58629e-13	5.86221e-11		26	GLRG_08672	-4.86528	7.87155	85.2901	2.57644e-20	4.19847e-18		26	GLRG_08211	8.99794	6.36165	40.3152	2.16126e-10	3.53282e-08		26	GLRG_04034	2.88764	6.4517	22.5171	2.08284e-06	0.000340465		26	GLRG_01850	-4.42486	6.82012	26.059	3.31149e-07	5.41301e-05
27	GLRG_07698	5.51679	8.03838	52.4576	4.39635e-13	6.92019e-11		27	GLRG_00979	8.96397	7.00364	85.2216	2.66726e-20	4.19847e-18		27	GLRG_10666	-4.04613	9.04648	39.7408	2.90007e-10	4.56493e-08		27	GLRG_11809	-3.30892	8.74671	21.38	3.76677e-06	0.000592918		27	GLRG_11503	4.95098	5.66042	25.6332	4.12866e-07	6.49882e-05
28	GLRG_04454	5.22124	6.72208	52.1524	5.13553e-13	7.795e-11		28	GLRG_00492	-5.05715	9.29927	84.1848	4.50616e-20	6.8397e-18		28	GLRG_02945	6.45649	5.36201	39.3644	3.51643e-10	5.33744e-08		28	GLRG_11748	6.08458	4.51253	21.2122	4.11133e-06	0.000603101		28	GLRG_04152	3.73147	4.7183	24.9757	5.80576e-07	8.81232e-05
29	GLRG_08241	4.8293	8.12308	51.6915	6.49426e-13	9.51745e-11		29	GLRG_09681	10.8909	6.14246	82.5491	1.03077e-19	1.48012e-17		29	GLRG_01819	6.04636	7.61711	39.1894	3.84625e-10	5.63675e-08		29	GLRG_08553	-2.52506	10.3039	21.2104	4.11527e-06	0.000603101		29	GLRG_11530	3.39208	7.15473	24.8939	6.05752e-07	8.87741e-05
30	GLRG_00232	9.0543	6.51613	51.6197	6.7363e-13	9.54309e-11		30	GLRG_04079	-6.75915	12.745	82.5224	1.04479e-19	1.48012e-17		30	GLRG_04553	5.2563	5.13371	38.8471	4.58345e-10	6.49322e-08		30	GLRG_11969	-2.70426	9.68614	21.0274	4.5275e-06	0.000641396		30	GLRG_06374	-3.38512	10.729	24.6998	6.69894e-07	9.16241e-05
31	GLRG_09293	6.50156	9.56625	50.9895	9.28615e-13	1.2731e-10		31	GLRG_11971	-5.38684	10.3628	80.6992	2.62828e-19	3.52298e-17		31	GLRG_00492	-3.15873	9.29927	38.6236	5.13938e-10	7.04592e-08		31	GLRG_11938	-3.06582	8.56583	20.9438	4.72968e-06	0.000648424		31	GLRG_06143	2.80545	5.31907	24.6876	6.74175e-07	9.16241e-05
32	GLRG_06496	5.47566	6.15151	50.5306	1.17319e-12	1.52091e-10		32	GLRG_04454	6.54391	6.72208	80.681	2.65259e-19	3.52298e-17		32	GLRG_09749	5.03664	6.02325	38.4671	5.56854e-10	7.39572e-08		32	GLRG_02033	-2.48985	5.86503	20.8816	4.88572e-06	0.000648885		32	GLRG_00979	-4.73655	7.00364	24.6432	6.89876e-07	9.16241e-05
33	GLRG_09837	5.33294	7.57188	50.5177	1.18094e-12	1.52091e-10		33	GLRG_09294	10.9465	7.30266	80.4898	2.92207e-19	3.71752e-17		33	GLRG_00811	6.14767	4.14775	38.344	5.93098e-10	7.5773e-08		33	GLRG_09800	6.77701	7.25124	20.8091	5.07403e-06	0.000653474		33	GLRG_01787	6.1103	4.03252	24.4523	7.61729e-07	9.81015e-05
34	GLRG_02084	5.81739	7.38765	49.6047	1.88067e-12	2.35084e-10		34	GLRG_10930	6.79507	8.86024	80.455	2.97402e-19	3.71752e-17		34	GLRG_09248	-6.28924	4.43094	38.3014	6.06184e-10	7.5773e-08		34	GLRG_08635	3.62738	6.82208	20.061	7.5009e-06	0.000929295		34	GLRG_05819	3.40428	4.99503	23.6954	1.12852e-06	0.000141065
35	GLRG_11551	10.154	8.01976	48.159	3.93022e-12	4.77241e-10		35	GLRG_10056	7.0617	6.22178	79.9784	3.78525e-19	4.59637e-17		35	GLRG_00366	-3.42116	9.49208	37.8519	7.63221e-10	9.2013e-08		35	GLRG_09432	-3.44348	4.57539	20.0227	7.65302e-06	0.000929295		35	GLRG_06543	-3.60186	9.09069	23.5985	1.18681e-06	0.000143391
36	GLRG_07173	5.33434	8.27682	45.7378	1.35191e-11	1.596e-09		36	GLRG_10818	6.85702	8.065	79.5778	4.63599e-19	5.47304e-17		36	GLRG_06985	-5.09927	5.69378	37.811	7.79404e-10	9.2013e-08		36	GLRG_10119	3.05413	4.47293	19.5214	9.94792e-06	0.00117441		36	GLRG_04126	4.77144	6.2118	23.5539	1.21461e-06	0.000143391
37	GLRG_08809	3.39655	7.90741	45.289	1.69999e-11	1.95269e-09		37	GLRG_11770	-4.91243	8.09048	79.5054	4.80906e-19	5.52392e-17		37	GLRG_02944	6.94498	5.93054	37.099	1.1228e-09	1.28971e-07		37	GLRG_09791	5.17152	3.09217	19.355	1.08533e-05	0.00124666		37	GLRG_01903	-3.62763	7.51003	23.3526	1.34859e-06	0.000154906
38	GLRG_04107	3.29731	9.60906	45.0924	1.87952e-11	2.10209e-09		38	GLRG_09790	-5.44754	6.7568	79.1236	5.83445e-19	6.52538e-17		38	GLRG_11965	-2.98207	6.83014	36.6004	1.44999e-09	1.6217e-07		38	GLRG_08219	2.27963	5.61009	19.2218	1.16374e-05	0.00129587		38	GLRG_01902	-4.38214	7.90073	23.0947	1.54215e-06	0.000172478
39	GLRG_01071	8.77029	5.11532	44.6245	2.38687e-11	2.60107e-09		39	GLRG_11551	12.9333	8.01976	78.441	8.24248e-19	8.98219e-17		39	GLRG_11783	3.11273	6.35394	36.461	1.55752e-09	1.6973e-07		39	GLRG_02479	3.15929	5.45474	19.1119	1.23272e-05	0.00129587		39	GLRG_02690	3.3997	7.68977	23.0154	1.60711e-06	0.000175134
40	GLRG_06274	4.59778	7.77878	44.0277	3.23766e-11	3.44001e-09		40	GLRG_09432	-6.75595	4.57539	78.3111	8.80258e-19	9.35274e-17		40	GLRG_06657	-3.97783	9.54057	36.3648	1.63634e-09	1.73861e-07		40	GLRG_09249	-7.37315	4.05786	19.0893	1.24743e-05	0.00129587		40	GLRG_06902	2.86554	7.36493	22.8355	1.76477e-06	0.000186739
41	GLRG_06381	3.99871	7.06662	42.6154	6.66323e-11	6.90701e-09		41	GLRG_11970	-5.30437	10.1605	78.1165	9.71381e-19	1.00692e-16		41	GLRG_11420	6.04047	5.57631	35.9704	2.0034e-09	2.03522e-07		41	GLRG_01765	4.71568	6.18831	19.0852	1.25013e-05	0.00129587		41	GLRG_10836	6.5111	4.21994	22.7959	1.80148e-06	0.000186739
42	GLRG_06015	4.82331	7.10891	42.0863	8.7335e-11	8.83747e-09		42	GLRG_09337	-6.41411	10.8793	77.7981	1.14128e-18	1.15487e-16		42	GLRG_05915	5.09915	6.20685	35.9357	2.03937e-09	2.03522e-07		42	GLRG_11528	2.85372	5.36672	18.6802	1.54582e-05	0.00156422		42	GLRG_10056	-3.85042	6.22178	22.3998	2.21392e-06	0.000224027
43	GLRG_08808	3.69478	6.54953	41.9751	9.24438e-11	9.13689e-09		43	GLRG_00235	-4.72043	8.11286	77.5606	1.28712e-18	1.27216e-16		43	GLRG_00365	-3.73176	8.56541	35.9169	2.05916e-09	2.03522e-07		43	GLRG_11996	-2.98377	10.0497	18.4281	1.76436e-05	0.00170905		43	GLRG_09132	3.57095	4.29422	22.1664	2.50014e-06	0.000247107
44	GLRG_04806	4.89528	6.723	41.7358	1.04477e-10	1.00915e-08		44	GLRG_10439	7.31502	10.472	77.3631	1.42246e-18	1.35168e-16		44	GLRG_00903	5.88401	7.18138	35.7372	2.25814e-09	2.18116e-07		44	GLRG_08162	-2.54813	8.04639	18.4227	1.76937e-05	0.00170905		44	GLRG_02611	3.079	4.90947	22.096	2.59355e-06	0.000250513
45	GLRG_05268	7.3129	9.81241	41.6143	1.11179e-10	1.05002e-08		45	GLRG_11965	-4.52433	6.83014	77.351	1.43119e-18	1.35168e-16		45	GLRG_09339	5.4843	4.30735	35.4402	2.63e-09	2.48389e-07		45	GLRG_06988	6.6971	2.17891	18.2654	1.9217e-05	0.00179341		45	GLRG_00978	-5.08771	6.34877	21.8863	2.89289e-06	0.000273217
46	GLRG_01014	4.93777	7.61383	41.2972	1.30757e-10	1.20808e-08		46	GLRG_09714	7.48217	6.52563	77.2496	1.50661e-18	1.37486e-16		46	GLRG_11951	6.78874	6.01841	35.0604	3.19627e-09	2.92039e-07		46	GLRG_11751	4.27894	3.28949	18.2462	1.9411e-05	0.00179341		46	GLRG_00636	4.1759	3.30886	21.6327	3.30173e-06	0.000305051
47	GLRG_01075	4.60282	6.81312	40.8963	1.60527e-10	1.45158e-08		47	GLRG_11725	7.66774	6.20968	77.2316	1.52043e-18	1.37486e-16		47	GLRG_03376	6.21714	6.18302	35.0402	3.22961e-09	2.92039e-07		47	GLRG_01779	2.51071	5.40748	18.1573	2.0339e-05	0.00183916		47	GLRG_04587	2.39036	8.839	21.5205	3.50061e-06	0.000316545
48	GLRG_07001	3.18894	8.62101	40.6807	1.79252e-10	1.58713e-08		48	GLRG_04107	4.53485	9.60906	77.0076	1.70304e-18	1.5079e-16		48	GLRG_04764	6.21914	5.83522	34.2199	4.92235e-09	4.35833e-07		48	GLRG_02808	1.95227	6.86543	18.0213	2.18447e-05	0.00191821		48	GLRG_06648	-3.26662	7.58299	21.4223	3.68465e-06	0.000326245
49	GLRG_06219	4.43899	8.13049	40.0453	2.48143e-10	2.15226e-08		49	GLRG_06381	5.48445	7.06662	76.1861	2.58155e-18	2.2391e-16		49	GLRG_08974	7.24302	7.71907	34.0609	5.34141e-09	4.63285e-07		49	GLRG_03679	-2.27451	6.24839	17.9978	2.21158e-05	0.00191821		49	GLRG_01793	-3.63813	7.28192	21.3281	3.87012e-06	0.000328762
50	GLRG_05683	4.35488	6.28799	39.9278	2.63525e-10	2.23997e-08		50	GLRG_06219	6.5473	8.13049	75.619	3.44042e-18	2.92435e-16		50	GLRG_10288	4.64757	4.04048	33.8284	6.01941e-09	5.1165e-07		50	GLRG_06809	3.90303	7.41841	17.4057	3.01914e-05	0.00256627		50	GLRG_01096	3.61729	3.49195	21.2925	3.94277e-06	0.000328762
51	GLRG_07845	4.94256	7.35684	39.0229	4.18855e-10	3.49046e-08		51	GLRG_03688	7.96024	8.80605	74.729	5.39983e-18	4.49986e-16		51	GLRG_06525	4.43252	4.89871	33.7851	6.15477e-09	5.12898e-07		51	GLRG_08633	4.54392	5.08	16.9192	3.90049e-05	0.00325041		51	GLRG_10022	3.74802	3.4335	21.2913	3.94514e-06	0.000328762
52	GLRG_01902	4.6901	7.90073	38.4507	5.61533e-10	4.58946e-08		52	GLRG_10440	6.74727	6.8177	73.6521	9.31711e-18	7.61495e-16		52	GLRG_11892	-4.274	6.0638	33.5742	6.85959e-09	5.58824e-07		52	GLRG_05840	-8.11904	3.00649	16.8071	4.13782e-05	0.00336993		52	GLRG_10212	2.13792	7.14477	21.1041	4.35001e-06	0.00035553
53	GLRG_11397	3.79031	7.12638	38.2104	6.35121e-10	5.09295e-08		53	GLRG_00456	7.84252	5.91641	73.3975	1.05998e-17	8.49983e-16		53	GLRG_05509	4.18524	4.93516	33.5435	6.96886e-09	5.58824e-07		53	GLRG_09637	-2.49233	8.53731	16.7777	4.2025e-05	0.00336993		53	GLRG_10289	4.54176	4.36307	21.0539	4.46549e-06	0.000358082
54	GLRG_09371	4.88645	6.10609	37.0362	1.15959e-09	9.1264e-08		54	GLRG_00366	-5.1264	9.49208	72.8792	1.37833e-17	1.0848e-15		54	GLRG_11659	-3.64193	11.0495	33.4979	7.13415e-09	5.61484e-07		54	GLRG_10293	-2.17146	7.56575	16.688	4.40584e-05	0.00346756		54	GLRG_03322	2.4047	7.25548	21.0084	4.57275e-06	0.000359892
55	GLRG_05154	5.3542	6.45469	36.7266	1.35911e-09	1.03982e-07		55	GLRG_09092	9.59864	5.24594	72.7371	1.48124e-17	1.1446e-15		55	GLRG_09542	-3.54802	4.99631	33.3084	7.86441e-09	6.07704e-07		55	GLRG_10268	5.58085	3.31051	16.407	5.10965e-05	0.00392912		55	GLRG_07539	-3.36572	7.06844	20.7762	5.16215e-06	0.000398894
56	GLRG_11302	4.11608	6.23516	36.7109	1.37012e-09	1.03982e-07		56	GLRG_08241	5.95399	8.12308	72.5594	1.62083e-17	1.23009e-15		56	GLRG_08914	3.6854	6.00094	33.2521	8.09513e-09	6.14363e-07		56	GLRG_01110	-3.2002	8.18662	16.3821	5.17719e-05	0.00392912		56	GLRG_11792	2.78004	15.1212	20.6477	5.52032e-06	0.000418953
57	GLRG_05010	3.69379	7.68969	36.563	1.4781e-09	1.10209e-07		57	GLRG_09712	6.89134	7.59314	71.5663	2.68102e-17	1.99901e-15		57	GLRG_01812	-3.08423	7.09072	32.9378	9.51562e-09	7.07907e-07		57	GLRG_11530	2.49763	7.15473	16.3301	5.32114e-05	0.00394894		57	GLRG_10818	-3.66103	8.065	20.5389	5.84311e-06	0.000435671
58	GLRG_05319	5.29728	8.32424	36.3377	1.65926e-09	1.21584e-07		58	GLRG_09371	6.67515	6.10609	71.5025	2.76904e-17	2.02903e-15		58	GLRG_10919	4.01848	6.24926	32.9083	9.66085e-09	7.07907e-07		58	GLRG_04581	-4.33225	7.60829	16.256	5.53336e-05	0.00394894		58	GLRG_07653	-3.15762	8.81046	20.4484	6.12619e-06	0.000447082
59	GLRG_00795	4.33896	6.78819	36.2563	1.72998e-09	1.21905e-07		59	GLRG_01737	10.8849	6.28697	71.3278	3.02537e-17	2.17929e-15		59	GLRG_01019	-6.43015	10.6371	32.8647	9.88014e-09	7.11705e-07		59	GLRG_04100	-2.73788	5.30851	16.2397	5.5813e-05	0.00394894		59	GLRG_09800	6.91116	7.25124	20.419	6.22088e-06	0.000447082
60	GLRG_11933	3.9893	6.39871	36.2562	1.73012e-09	1.21905e-07		60	GLRG_11776	-6.37418	6.89758	71.1263	3.35076e-17	2.37346e-15		60	GLRG_09708	3.90594	6.04505	32.5842	1.14141e-08	7.97574e-07		60	GLRG_11213	4.54664	5.39534	16.2149	5.65488e-05	0.00394894		60	GLRG_07943	4.71467	3.08123	20.3913	6.31174e-06	0.000447082
61	GLRG_11729	4.47113	7.42192	36.2286	1.75479e-09	1.21905e-07		61	GLRG_07698	6.63168	8.03838	70.2265	5.2872e-17	3.6837e-15		61	GLRG_09214	9.63517	5.14033	32.5785	1.14475e-08	7.97574e-07		61	GLRG_02748	2.31828	6.81508	16.2105	5.66789e-05	0.00394894		61	GLRG_11549	3.55484	4.43458	20.2856	6.67008e-06	0.000464719
62	GLRG_10700	4.73935	9.22899	36.2026	1.77837e-09	1.21905e-07		62	GLRG_04158	6.14037	8.55465	70.1295	5.55351e-17	3.80684e-15		62	GLRG_00951	6.08506	7.65583	32.4917	1.19703e-08	8.20543e-07		62	GLRG_08630	3.57979	6.57064	16.1029	5.9993e-05	0.00411243		62	GLRG_09715	5.45286	6.75177	20.2007	6.97258e-06	0.000477959
63	GLRG_01430	7.17227	6.9273	36.1325	1.84344e-09	1.24359e-07		63	GLRG_04099	5.87725	6.10731	69.9708	6.01885e-17	4.06034e-15		63	GLRG_09940	-2.68207	9.38269	32.4347	1.23265e-08	8.3155e-07		63	GLRG_01652	-1.77836	6.96758	15.9944	6.35299e-05	0.00419455		63	GLRG_11309	2.98782	14.1308	20.0818	7.42002e-06	0.000500557
64	GLRG_05280	4.95349	7.25576	35.5906	2.43459e-09	1.61672e-07		64	GLRG_08809	4.33433	7.90741	69.8089	6.53363e-17	4.33874e-15		64	GLRG_00235	-2.81783	8.11286	31.8424	1.67201e-08	1.11032e-06		64	GLRG_11583	-3.49598	6.99003	15.9809	6.39834e-05	0.00419455		64	GLRG_02227	2.28653	5.93424	20.0099	7.70429e-06	0.000503759
65	GLRG_09468	3.73018	6.96852	35.3778	2.71567e-09	1.77563e-07		65	GLRG_10678	-4.37445	9.26759	69.6404	7.11646e-17	4.65307e-15		65	GLRG_08162	-3.41629	8.04639	31.753	1.75075e-08	1.14472e-06		65	GLRG_08638	4.18183	4.39227	15.9481	6.51023e-05	0.00419455		65	GLRG_10439	-3.71411	10.472	20.0098	7.70454e-06	0.000503759
66	GLRG_11770	-3.02624	8.09048	35.2337	2.92419e-09	1.883e-07		66	GLRG_05360	-4.06614	6.76211	69.268	8.5955e-17	5.45605e-15		66	GLRG_01818	7.2197	8.70417	31.1475	2.39142e-08	1.51602e-06		66	GLRG_10626	2.38981	5.62353	15.9471	6.51388e-05	0.00419455		66	GLRG_07001	-2.59182	8.62101	19.9068	8.13112e-06	0.000523595
67	GLRG_03486	5.58527	8.41812	35.1789	3.00771e-09	1.90787e-07		67	GLRG_01785	7.63159	7.79174	69.2666	8.6013e-17	5.45605e-15		67	GLRG_11092	-2.90758	5.46551	31.1333	2.40902e-08	1.51602e-06		67	GLRG_02685	-1.98376	7.0954	15.89	6.71334e-05	0.00423028		67	GLRG_10695	-2.93845	6.77711	19.7828	8.6758e-06	0.000549594
68	GLRG_06247	6.51838	6.2474	34.9541	3.37571e-09	2.09317e-07		68	GLRG_11966	-4.34299	6.70783	69.2311	8.75763e-17	5.47352e-15		68	GLRG_09601	5.17901	4.41999	31.12	2.42562e-08	1.51602e-06		68	GLRG_11180	6.87005	4.00708	15.8745	6.76844e-05	0.00423028		68	GLRG_00671	2.96781	6.27146	19.7571	8.79351e-06	0.000549594
69	GLRG_11022	5.39351	5.91643	34.9411	3.39832e-09	2.09317e-07		69	GLRG_00260	5.14609	7.24785	69.176	9.00586e-17	5.54709e-15		69	GLRG_09760	8.44203	4.21368	30.9335	2.67027e-08	1.64473e-06		69	GLRG_10986	3.02877	4.70358	15.7648	7.17237e-05	0.00441776		69	GLRG_10015	4.02354	7.01674	19.7038	9.04209e-06	0.00055694
70	GLRG_07794	4.04862	6.01184	34.5723	4.10709e-09	2.47605e-07		70	GLRG_00365	-5.59677	8.56541	69.053	9.58504e-17	5.81949e-15		70	GLRG_08457	-2.6612	8.43038	30.8575	2.77688e-08	1.68596e-06		70	GLRG_00671	2.47727	6.27146	15.6715	7.53529e-05	0.004534		70	GLRG_09702	-3.67958	7.41253	19.6596	9.2536e-06	0.000561131
71	GLRG_08992	4.93857	7.98936	34.5584	4.13647e-09	2.47605e-07		71	GLRG_11771	-4.55381	5.87228	68.9419	1.01407e-16	6.07014e-15		71	GLRG_09790	-3.17572	6.7568	30.6966	3.01692e-08	1.80073e-06		71	GLRG_09108	3.89538	3.2728	15.6617	7.57444e-05	0.004534		71	GLRG_06047	-2.69833	12.2602	19.6349	9.37419e-06	0.000561131
72	GLRG_05500	4.11134	7.49581	34.4599	4.35129e-09	2.56847e-07		72	GLRG_01889	6.33176	6.60557	68.7063	1.14276e-16	6.74548e-15		72	GLRG_11966	-2.75994	6.70783	30.675	3.05064e-08	1.80073e-06		72	GLRG_12000	-2.68301	10.8506	15.6082	7.79179e-05	0.00459932		72	GLRG_08935	3.41076	6.43298	19.538	9.86173e-06	0.000582116
73	GLRG_07539	3.4628	7.06844	34.3821	4.52861e-09	2.63652e-07		73	GLRG_00904	6.46695	6.31288	68.4304	1.31433e-16	7.65193e-15		73	GLRG_11838	3.74632	5.94482	30.5357	3.2778e-08	1.90831e-06		73	GLRG_10987	3.1401	3.82851	15.5705	7.94836e-05	0.00462747		73	GLRG_09073	5.67192	3.54383	19.4707	1.02154e-05	0.000594381
74	GLRG_05336	4.4329	10.0252	33.9321	5.70683e-09	3.27757e-07		74	GLRG_06985	-7.00046	5.69378	67.4414	2.17046e-16	1.24655e-14		74	GLRG_06837	-3.35937	10.0852	30.4821	3.36957e-08	1.93523e-06		74	GLRG_08626	3.64665	7.88618	15.5354	8.0975e-05	0.00465059		74	GLRG_12005	2.74842	13.6035	19.4459	1.03492e-05	0.000594381
75	GLRG_01889	4.35033	6.60557	33.664	6.55011e-09	3.71173e-07		75	GLRG_04431	6.80685	5.69306	67.2621	2.37701e-16	1.34498e-14		75	GLRG_00481	5.00999	4.72095	30.2192	3.8587e-08	2.1866e-06		75	GLRG_08056	3.64346	3.57202	15.4375	8.52802e-05	0.00483254		75	GLRG_00935	-4.82922	5.19747	19.3529	1.08652e-05	0.000615693
76	GLRG_10480	5.19579	5.99408	33.5954	6.78534e-09	3.79444e-07		76	GLRG_10666	-5.64691	9.04648	67.239	2.40515e-16	1.34498e-14		76	GLRG_00813	4.2987	5.14839	30.0957	4.11243e-08	2.29971e-06		76	GLRG_04384	3.12047	7.08541	15.3922	8.73483e-05	0.00488461		76	GLRG_06247	-6.02629	6.2474	19.3116	1.1103e-05	0.000620891
77	GLRG_04741	8.45269	6.26291	33.2776	7.98983e-09	4.40997e-07		77	GLRG_01256	6.68196	7.80657	66.7655	3.05801e-16	1.68786e-14		77	GLRG_11201	5.50357	7.67657	30.0305	4.25307e-08	2.31945e-06		77	GLRG_11807	-2.30242	7.70452	15.2263	9.53645e-05	0.00526362		77	GLRG_06638	4.44421	3.71535	19.1567	1.20415e-05	0.000664628
78	GLRG_00456	5.62133	5.91641	33.0627	8.92321e-09	4.86201e-07		78	GLRG_11921	-5.55698	6.49974	66.66	3.22608e-16	1.7578e-14		78	GLRG_08261	-3.64332	10.2024	30.0288	4.25687e-08	2.31945e-06		78	GLRG_11855	-2.77104	8.97985	15.1869	9.73762e-05	0.00530576		78	GLRG_09458	3.82123	4.01264	18.9039	1.37471e-05	0.000749041
79	GLRG_01785	4.88904	7.79174	33.0245	9.1005e-09	4.89584e-07		79	GLRG_05500	6.01266	7.49581	66.1011	4.28376e-16	2.30456e-14		79	GLRG_01937	-3.81271	7.67818	29.5171	5.54264e-08	2.9818e-06		79	GLRG_00073	-2.69769	4.79853	15.1371	9.99805e-05	0.0053787		79	GLRG_06419	5.6732	3.88501	18.8391	1.42224e-05	0.000765132
80	GLRG_09850	4.18964	6.86967	32.3846	1.26488e-08	6.71965e-07		80	GLRG_06811	7.8181	6.89714	65.8062	4.97503e-16	2.64298e-14		80	GLRG_09165	7.56375	7.41564	29.4486	5.74201e-08	3.02058e-06		80	GLRG_08632	3.51358	6.68521	15.0567	0.000104329	0.00554245		80	GLRG_05534	3.70756	3.52614	18.7182	1.51529e-05	0.000804996
81	GLRG_11771	-3.03774	5.87228	32.1183	1.45066e-08	7.54767e-07		81	GLRG_07024	7.04108	7.24524	65.5314	5.71948e-16	2.97503e-14		81	GLRG_03065	7.97118	3.92172	29.4436	5.75687e-08	3.02058e-06		81	GLRG_08637	3.22185	8.46146	14.8965	0.000113573	0.00591507		81	GLRG_11600	-9.09324	5.49033	18.6058	1.6073e-05	0.000837048
82	GLRG_05703	3.70584	5.57098	32.1108	1.45626e-08	7.54767e-07		82	GLRG_11778	-6.09271	7.78814	65.5243	5.74006e-16	2.97503e-14		82	GLRG_04761	3.51998	4.68144	29.3721	5.97299e-08	3.09576e-06		82	GLRG_05078	-1.67787	7.41569	14.8676	0.000115327	0.00591507		82	GLRG_09072	3.14589	8.16891	18.5967	1.61501e-05	0.000837048
83	GLRG_00715	2.85776	6.6064	32.0759	1.48264e-08	7.55197e-07		83	GLRG_11892	-6.39716	6.0638	65.4519	5.95508e-16	3.04929e-14		83	GLRG_10037	6.96886	3.12805	29.277	6.27343e-08	3.2123e-06		83	GLRG_03152	-1.67261	8.02206	14.8531	0.000116215	0.00591507		83	GLRG_01849	-3.37899	6.59022	18.5438	1.66047e-05	0.000850242
84	GLRG_08924	4.97595	6.64563	32.0629	1.49262e-08	7.55197e-07		84	GLRG_07794	5.50249	6.01184	65.4202	6.05155e-16	3.0618e-14		84	GLRG_01652	-2.2342	6.96758	29.2316	6.42238e-08	3.23796e-06		84	GLRG_08634	3.66175	7.20731	14.8419	0.00011691	0.00591507		84	GLRG_09299	-3.59729	8.80961	18.5143	1.68632e-05	0.000853198
85	GLRG_10476	4.05786	6.65319	31.7753	1.73083e-08	8.65416e-07		85	GLRG_09802	9.10608	4.84742	64.4952	9.67666e-16	4.83833e-14		85	GLRG_02863	3.2915	6.42913	29.2001	6.52758e-08	3.23796e-06		85	GLRG_06524	1.98265	6.00135	14.7562	0.000122347	0.00611736		85	GLRG_07794	-4.01004	6.01184	18.4303	1.7623e-05	0.000881151
86	GLRG_10994	5.07926	8.94611	31.5425	1.95122e-08	9.64264e-07		86	GLRG_11729	6.27521	7.42192	64.1125	1.17512e-15	5.80726e-14		86	GLRG_00512	-4.77049	6.85953	29.1784	6.60098e-08	3.23796e-06		86	GLRG_06975	-1.8198	6.69131	14.7084	0.000125489	0.00620149		86	GLRG_02347	3.23775	6.20698	18.3492	1.83893e-05	0.000908775
87	GLRG_00904	4.39361	6.31288	31.3174	2.19112e-08	1.07037e-06		87	GLRG_09115	-4.49732	10.1532	63.8955	1.312e-15	6.40917e-14		87	GLRG_05280	3.18852	7.25576	29.1704	6.62829e-08	3.23796e-06		87	GLRG_07704	-2.40296	8.42766	14.6728	0.000127879	0.00620801		87	GLRG_06285	-2.95277	7.6532	18.1435	2.04864e-05	0.00100077
88	GLRG_11467	3.1729	7.13559	30.8573	2.7772e-08	1.34126e-06		88	GLRG_09940	-3.94445	9.38269	63.5797	1.54007e-15	7.43786e-14		88	GLRG_09115	-2.81873	10.1532	29.1015	6.86824e-08	3.31705e-06		88	GLRG_11806	-2.75424	6.52059	14.663	0.000128542	0.00620801		88	GLRG_04346	7.90091	2.62413	18.1213	2.07272e-05	0.00100103
89	GLRG_10951	2.95425	8.45764	30.0509	4.20854e-08	2.0097e-06		89	GLRG_11984	-4.88397	6.7408	63.4988	1.60468e-15	7.66279e-14		89	GLRG_09215	7.12024	6.13173	29.0555	7.03343e-08	3.35866e-06		89	GLRG_08629	3.00394	6.0377	14.6399	0.000130129	0.00621402		89	GLRG_00508	3.81556	5.57073	18.0739	2.12498e-05	0.00101474
90	GLRG_02226	4.89054	5.3183	29.9305	4.47802e-08	2.11462e-06		90	GLRG_09468	5.13374	6.96852	63.222	1.8467e-15	8.72052e-14		90	GLRG_02125	3.82222	4.2536	28.9222	7.53431e-08	3.55095e-06		90	GLRG_01937	-2.56878	7.67818	14.4194	0.000146291	0.0069082		90	GLRG_00534	-2.53665	7.50292	18.0341	2.16985e-05	0.00102332
91	GLRG_02090	5.09632	10.172	29.858	4.6487e-08	2.1711e-06		91	GLRG_01192	7.10637	5.83932	63.1718	1.89438e-15	8.84737e-14		91	GLRG_01933	4.88025	4.00862	28.9046	7.60322e-08	3.55095e-06		91	GLRG_02391	-2.68447	4.43793	14.3688	0.000150271	0.00697427		91	GLRG_07698	-3.45228	8.03838	18.0155	2.19111e-05	0.00102332
92	GLRG_07971	3.84936	4.92429	29.8057	4.7758e-08	2.20128e-06		92	GLRG_00795	5.87605	6.78819	62.9829	2.08505e-15	9.632e-14		92	GLRG_09748	5.79982	4.04721	28.7642	8.17467e-08	3.77634e-06		92	GLRG_04046	2.08309	6.87224	14.36	0.000150972	0.00697427		92	GLRG_00963	-2.58741	8.6591	17.9875	2.2236e-05	0.00102721
93	GLRG_06483	3.18298	6.82965	29.7891	4.81692e-08	2.20128e-06		93	GLRG_02033	-4.13387	5.86503	62.535	2.61755e-15	1.19619e-13		93	GLRG_07531	4.01052	6.41945	28.5907	8.94096e-08	4.08592e-06		93	GLRG_06040	6.4374	5.16218	14.2339	0.000161435	0.00737742		93	GLRG_03049	-3.28566	5.74168	17.9387	2.28134e-05	0.00104255
94	GLRG_09299	3.85747	8.80961	29.603	5.30219e-08	2.39727e-06		94	GLRG_00801	7.0634	5.78105	62.2762	2.98507e-15	1.34963e-13		94	GLRG_11242	3.98111	7.34466	28.3443	1.01544e-07	4.59107e-06		94	GLRG_10000	-1.98697	6.58105	14.0912	0.000174155	0.00787403		94	GLRG_03283	3.35572	5.56215	17.8615	2.37577e-05	0.00106227
95	GLRG_10124	2.48594	5.71666	29.2676	6.30401e-08	2.81392e-06		95	GLRG_07767	-5.06622	10.8252	62.202	3.09975e-15	1.38673e-13		95	GLRG_08553	-2.95353	10.3039	28.3231	1.02665e-07	4.59291e-06		95	GLRG_11848	-2.04356	8.76981	13.9325	0.000189493	0.00847733		95	GLRG_06809	4.21103	7.41841	17.8521	2.38751e-05	0.00106227
96	GLRG_05282	3.91108	7.84451	29.2517	6.35615e-08	2.81392e-06		96	GLRG_00289	6.98257	5.96655	62.1766	3.13992e-15	1.39007e-13		96	GLRG_11468	-2.92786	7.38539	28.2735	1.05329e-07	4.64846e-06		96	GLRG_04291	4.35054	2.24903	13.8648	0.00019644	0.00869655		96	GLRG_10986	3.52832	4.70358	17.8426	2.39948e-05	0.00106227
97	GLRG_11454	3.75245	7.12451	29.0001	7.23747e-08	3.17106e-06		97	GLRG_11876	-4.77345	5.87834	62.114	3.24139e-15	1.4202e-13		97	GLRG_02289	4.99733	3.45777	28.2595	1.06094e-07	4.64846e-06		97	GLRG_07402	4.12369	3.9157	13.8015	0.000203176	0.00890204		97	GLRG_01661	2.85214	6.3496	17.769	2.49416e-05	0.0010928
98	GLRG_11593	4.94626	7.05692	28.843	7.84889e-08	3.40385e-06		98	GLRG_03085	5.70974	5.95486	61.9711	3.48543e-15	1.51154e-13		98	GLRG_10153	-3.97105	8.06679	28.0822	1.16273e-07	5.01216e-06		98	GLRG_04782	-1.72863	7.77877	13.6428	0.000221082	0.00949723		98	GLRG_09514	2.94413	4.41348	17.6944	2.5939e-05	0.0011249
99	GLRG_09704	7.50202	5.30092	28.7081	8.41499e-08	3.6125e-06		99	GLRG_05683	5.40182	6.28799	61.5671	4.27916e-15	1.83701e-13		99	GLRG_10653	-3.39416	10.6672	28.0742	1.16754e-07	5.01216e-06		99	GLRG_08627	4.1425	5.00082	13.6416	0.00022123	0.00949723		99	GLRG_04514	-2.59049	9.81658	17.5992	2.72697e-05	0.00116793
100	GLRG_09420	7.29482	4.34893	28.6771	8.55106e-08	3.6342e-06		100	GLRG_02073	6.83916	6.74952	61.4508	4.53935e-15	1.91414e-13		100	GLRG_05797	3.47312	6.77359	27.8808	1.29024e-07	5.48352e-06		100	GLRG_07245	1.76525	6.85924	13.5948	0.000226816	0.00963966		100	GLRG_07665	2.06534	7.07136	17.5846	2.74807e-05	0.00116793
101	GLRG_11398	2.90017	7.13433	28.6005	8.89592e-08	3.74333e-06		101	GLRG_08261	-5.74453	10.2024	61.4467	4.54891e-15	1.91414e-13		101	GLRG_10678	-2.56577	9.26759	27.7786	1.36025e-07	5.72381e-06		101	GLRG_06374	-2.00029	10.729	13.5584	0.000231258	0.00973117		101	GLRG_11104	3.68193	3.21357	17.4658	2.92529e-05	0.00122499
102	GLRG_00289	4.86007	5.96655	28.401	9.86119e-08	4.10883e-06		102	GLRG_08162	-5.10685	8.04639	61.3638	4.74452e-15	1.97688e-13		102	GLRG_09411	-2.67064	11.2388	27.6979	1.41817e-07	5.88669e-06		102	GLRG_10232	-2.49805	10.379	13.3217	0.000262355	0.0107666		102	GLRG_05336	-3.64497	10.0252	17.4562	2.93998e-05	0.00122499
103	GLRG_07506	3.77267	9.23611	28.3805	9.96628e-08	4.1123e-06		103	GLRG_10029	7.30203	7.33956	61.1857	5.19369e-15	2.14303e-13		103	GLRG_11576	7.52311	3.57311	27.6864	1.42666e-07	5.88669e-06		103	GLRG_08970	4.57363	4.17172	13.3195	0.000262654	0.0107666		103	GLRG_07094	2.87329	8.32349	17.3277	3.14571e-05	0.00129799
104	GLRG_09702	3.3341	7.41253	28.2429	1.07005e-07	4.37282e-06		104	GLRG_09704	9.66556	5.30092	61.1407	5.31376e-15	2.17149e-13		104	GLRG_11238	3.78767	6.16263	27.3303	1.71502e-07	7.00848e-06		104	GLRG_06744	-3.37749	5.31166	13.3138	0.000263466	0.0107666		104	GLRG_06026	2.75037	6.33786	17.2523	3.27306e-05	0.00133755
105	GLRG_00226	3.58614	7.68108	28.2212	1.08211e-07	4.37997e-06		105	GLRG_06657	-5.53636	9.54057	61.0105	5.6771e-15	2.29787e-13		105	GLRG_06656	-3.80237	7.5422	27.2314	1.805e-07	7.30596e-06		105	GLRG_00890	3.60201	3.32955	13.2576	0.000271481	0.0108092		105	GLRG_06730	3.37483	4.29342	17.1719	3.41456e-05	0.00138208
106	GLRG_07276	4.0754	5.68177	28.1145	1.14344e-07	4.58453e-06		106	GLRG_00362	-8.87262	6.61987	60.9301	5.91372e-15	2.37107e-13		106	GLRG_08605	4.57096	5.52122	27.025	2.00846e-07	8.05277e-06		106	GLRG_09431	-3.23681	5.48453	13.2537	0.000272041	0.0108092		106	GLRG_08767	2.87589	6.56177	17.1461	3.46119e-05	0.00138774
107	GLRG_01005	6.20831	7.43007	27.9532	1.24288e-07	4.93668e-06		107	GLRG_01316	3.62797	9.67664	60.8289	6.22564e-15	2.4728e-13		107	GLRG_11440	4.3365	9.66123	26.9725	2.06373e-07	8.19705e-06		107	GLRG_03226	-1.93625	6.85327	13.253	0.000272138	0.0108092		107	GLRG_09714	4.42793	6.52563	17.0222	3.69459e-05	0.00146319
108	GLRG_06635	3.9578	5.56171	27.9049	1.27424e-07	5.01439e-06		108	GLRG_11302	5.29097	6.23516	60.4007	7.73853e-15	3.04526e-13		108	GLRG_10499	5.89292	3.9868	26.9368	2.10216e-07	8.27238e-06		108	GLRG_01267	1.81196	6.46237	13.2286	0.000275714	0.0108498		108	GLRG_09749	3.54499	6.02325	16.9942	3.74946e-05	0.00146319
109	GLRG_06880	3.80999	4.58924	27.8335	1.32216e-07	5.12199e-06		109	GLRG_07173	6.37104	8.27682	60.3783	7.82723e-15	3.0519e-13		109	GLRG_10232	-3.7332	10.379	26.8807	2.16412e-07	8.43808e-06		109	GLRG_11823	-1.85578	7.38044	13.091	0.000296714	0.0114778		109	GLRG_09303	-5.13923	6.25242	16.9926	3.75266e-05	0.00146319
110	GLRG_10949	3.67973	7.8911	27.8283	1.32569e-07	5.12199e-06		110	GLRG_01791	5.08492	5.55384	60.3125	8.09309e-15	3.12688e-13		110	GLRG_09432	-3.92465	4.57539	26.6674	2.41667e-07	9.33714e-06		110	GLRG_00635	1.43531	8.26957	13.0888	0.000297071	0.0114778		110	GLRG_05547	4.78142	3.27367	16.903	3.93401e-05	0.00151996
111	GLRG_10993	4.25936	6.06737	27.6478	1.45535e-07	5.56229e-06		111	GLRG_00201	-3.56849	12.9514	60.2844	8.20937e-15	3.14323e-13		111	GLRG_09092	2.87405	5.24594	26.6123	2.48658e-07	9.52071e-06		111	GLRG_09687	2.66192	5.99656	13.0072	0.000310291	0.0117779		111	GLRG_11984	2.50881	6.7408	16.8239	4.10142e-05	0.00157036
112	GLRG_02073	4.42636	6.74952	27.634	1.46583e-07	5.56229e-06		112	GLRG_04741	10.7988	6.26291	60.2622	8.30248e-15	3.15049e-13		112	GLRG_11904	-2.66841	6.57261	26.5888	2.51697e-07	9.55099e-06		112	GLRG_11892	-2.54997	6.0638	12.9901	0.000313136	0.0117779		112	GLRG_06901	1.99611	7.72603	16.762	4.23739e-05	0.00160794
113	GLRG_11120	3.96834	8.07758	27.6098	1.48427e-07	5.58242e-06		113	GLRG_11741	6.38152	10.0309	60.1292	8.88306e-15	3.34097e-13		113	GLRG_07089	3.16476	5.60519	26.5404	2.5808e-07	9.70656e-06		113	GLRG_02024	-1.57294	10.4259	12.99	0.000313155	0.0117779		113	GLRG_10595	1.87309	11.7672	16.7072	4.36153e-05	0.0016404
114	GLRG_11776	-3.52489	6.89758	27.4745	1.59182e-07	5.9344e-06		114	GLRG_09702	5.12732	7.41253	59.9616	9.6724e-15	3.60594e-13		114	GLRG_04806	2.56973	6.723	26.4789	2.6643e-07	9.9327e-06		114	GLRG_11995	-3.04973	8.22811	12.9277	0.000323758	0.0119249		114	GLRG_11028	3.04106	4.67079	16.6569	4.47862e-05	0.00165716
115	GLRG_00919	-4.85613	3.0688	27.4107	1.64519e-07	6.08007e-06		115	GLRG_01812	-4.31143	7.09072	59.8602	1.01843e-14	3.76375e-13		115	GLRG_11009	3.66632	6.13152	26.3345	2.8712e-07	1.06109e-05		115	GLRG_00109	-1.99249	6.13979	12.9248	0.000324265	0.0119249		115	GLRG_09453	3.45198	5.17078	16.6546	4.48407e-05	0.00165716
116	GLRG_03171	3.78621	5.6376	27.351	1.69677e-07	6.2166e-06		116	GLRG_01187	7.59751	8.10021	59.7562	1.07365e-14	3.93364e-13		116	GLRG_09713	5.57393	4.70598	26.2976	2.92657e-07	1.06918e-05		116	GLRG_10029	3.41095	7.33956	12.9178	0.000325478	0.0119249		116	GLRG_03281	2.93354	6.00763	16.5827	4.65728e-05	0.00169959
117	GLRG_11778	-3.52024	7.78814	27.2792	1.76093e-07	6.39656e-06		117	GLRG_11367	6.57237	6.1947	59.4537	1.25207e-14	4.5481e-13		117	GLRG_02085	3.83853	5.15316	26.2865	2.94339e-07	1.06918e-05		117	GLRG_02074	3.14095	5.48515	12.8685	0.000334164	0.0120877		117	GLRG_01951	4.08782	5.4824	16.574	4.67888e-05	0.00169959
118	GLRG_06040	7.47791	5.16218	27.2212	1.81453e-07	6.5354e-06		118	GLRG_08992	6.89955	7.98936	59.1365	1.47102e-14	5.29817e-13		118	GLRG_09761	7.54713	3.59398	26.2574	2.98815e-07	1.07624e-05		118	GLRG_06560	2.73622	4.67442	12.8604	0.000335612	0.0120877		118	GLRG_10440	-3.03263	6.8177	16.3925	5.1489e-05	0.00184797
119	GLRG_09945	-3.50086	9.05503	27.0655	1.96672e-07	6.96583e-06		119	GLRG_09703	-4.09961	7.32643	58.9075	1.6526e-14	5.90216e-13		119	GLRG_07122	3.90801	6.00923	26.21	3.06225e-07	1.09366e-05		119	GLRG_02497	-2.02112	6.41765	12.8204	0.000342855	0.0122448		119	GLRG_09293	-3.82072	9.56625	16.3832	5.17431e-05	0.00184797
120	GLRG_00997	4.20253	6.76746	27.0654	1.96682e-07	6.96583e-06		120	GLRG_12002	-7.13708	7.39889	58.3014	2.24884e-14	7.96465e-13		120	GLRG_11038	5.5921	6.20732	26.0832	3.2702e-07	1.15819e-05		120	GLRG_04750	-2.6866	10.1994	12.7894	0.000348593	0.012346		120	GLRG_01735	2.43822	7.43615	16.307	5.3865e-05	0.00189134
121	GLRG_03085	3.84784	5.95486	26.9974	2.03726e-07	7.15566e-06		121	GLRG_06496	5.85234	6.15151	58.1436	2.43664e-14	8.55843e-13		121	GLRG_12002	-4.29743	7.39889	26.0598	3.31003e-07	1.16261e-05		121	GLRG_10965	2.82499	7.35476	12.7454	0.000356879	0.012535		121	GLRG_06483	-2.86533	6.82965	16.3036	5.39626e-05	0.00189134
122	GLRG_07024	4.2428	7.24524	26.9499	2.08796e-07	7.27365e-06		122	GLRG_08924	6.85374	6.64563	57.9401	2.70225e-14	9.41357e-13		122	GLRG_11961	-2.956	8.14115	26.0031	3.40872e-07	1.18746e-05		122	GLRG_09542	-2.37434	4.99631	12.7043	0.000364824	0.012709		122	GLRG_01798	3.07141	8.90507	16.292	5.42925e-05	0.00189134
123	GLRG_00963	2.65415	8.6591	26.8663	2.1803e-07	7.53354e-06		123	GLRG_04797	7.33824	7.27615	57.544	3.3051e-14	1.14201e-12		123	GLRG_11415	3.09935	6.42012	25.9577	3.48984e-07	1.20584e-05		123	GLRG_10284	6.18456	2.22755	12.6523	0.000375101	0.0128883		123	GLRG_08226	3.22088	4.43557	16.2661	5.50392e-05	0.00190176
124	GLRG_02074	4.13063	5.48515	26.5184	2.61042e-07	8.947e-06		124	GLRG_08808	4.32249	6.54953	57.5149	3.35422e-14	1.14963e-12		124	GLRG_00800	4.95556	5.7099	25.8929	3.60893e-07	1.23693e-05		124	GLRG_07837	3.20881	5.66369	12.6477	0.000376036	0.0128883		124	GLRG_10443	2.6262	4.08458	16.2295	5.61137e-05	0.00192325
125	GLRG_06489	2.68733	6.90089	26.4475	2.70792e-07	9.20693e-06		125	GLRG_04585	4.19009	7.1525	57.2694	3.80029e-14	1.2862e-12		125	GLRG_09112	7.81126	3.86752	25.8393	3.71064e-07	1.26162e-05		125	GLRG_03196	2.95242	3.38022	12.6138	0.000382916	0.012935		125	GLRG_01890	2.56842	6.36293	16.1685	5.79484e-05	0.0019657
126	GLRG_07580	-3.49154	6.83938	26.2275	3.03469e-07	1.0236e-05		126	GLRG_03066	6.58778	6.29296	57.2627	3.81321e-14	1.2862e-12		126	GLRG_10682	3.2803	5.80336	25.8031	3.78074e-07	1.27289e-05		126	GLRG_08268	-2.81589	5.52976	12.5856	0.000388737	0.012935		126	GLRG_08931	-2.69952	7.09799	16.1578	5.82772e-05	0.0019657
127	GLRG_01737	7.47672	6.28697	25.9756	3.45767e-07	1.15709e-05		127	GLRG_11022	6.81699	5.91643	56.9664	4.43315e-14	1.47753e-12		127	GLRG_11807	-2.98516	7.70452	25.7915	3.80369e-07	1.27289e-05		127	GLRG_04194	-1.96791	5.31308	12.5836	0.000389152	0.012935		127	GLRG_02479	3.06011	5.45474	16.0892	6.04276e-05	0.00202219
128	GLRG_09247	-3.10211	4.94465	25.9591	3.48734e-07	1.15791e-05		128	GLRG_09708	6.41051	6.04505	56.959	4.44997e-14	1.47753e-12		128	GLRG_01256	3.43294	7.80657	25.7725	3.84121e-07	1.2754e-05		128	GLRG_11121	-3.1813	6.36732	12.5816	0.000389572	0.012935		128	GLRG_07971	-3.82737	4.92429	16.0581	6.14292e-05	0.00203964
129	GLRG_09245	-3.75559	4.36341	25.7754	3.83551e-07	1.26364e-05		129	GLRG_09411	-4.0555	11.2388	56.6168	5.29567e-14	1.7447e-12		129	GLRG_07529	3.5392	6.07805	25.6661	4.05894e-07	1.33725e-05		129	GLRG_06026	2.12215	6.33786	12.5485	0.000396518	0.0130636		129	GLRG_09083	2.33213	6.68432	15.9748	6.4191e-05	0.0021142
130	GLRG_01037	-5.23935	5.58324	25.6812	4.02732e-07	1.31662e-05		130	GLRG_05010	4.74524	7.68969	56.4787	5.68092e-14	1.85722e-12		130	GLRG_09021	3.25241	5.58847	25.6292	4.13734e-07	1.35259e-05		130	GLRG_11468	-1.94621	7.38539	12.5322	0.000399997	0.0130768		130	GLRG_05449	1.85859	7.97187	15.949	6.5073e-05	0.0021142
131	GLRG_00821	4.26597	8.94044	25.4594	4.51791e-07	1.46573e-05		131	GLRG_11777	-5.85147	7.70262	56.3188	6.16231e-14	1.99922e-12		131	GLRG_08164	-2.63741	7.06839	25.6038	4.19214e-07	1.3541e-05		131	GLRG_08843	2.22768	4.36086	12.4773	0.000411921	0.0133639		131	GLRG_09837	-3.13656	7.57188	15.9462	6.5167e-05	0.0021142
132	GLRG_11772	-2.9333	8.03454	25.4397	4.56436e-07	1.46959e-05		132	GLRG_05709	-3.15806	7.31101	56.1839	6.60005e-14	2.12501e-12		132	GLRG_09472	4.97924	3.31334	25.5976	4.20567e-07	1.3541e-05		132	GLRG_10657	2.80233	3.93839	12.3159	0.000449127	0.014331		132	GLRG_07655	3.54989	4.13817	15.9073	6.65219e-05	0.0021418
133	GLRG_03066	4.32328	6.29296	25.4085	4.63859e-07	1.48226e-05		133	GLRG_07531	6.93113	6.41945	56.1198	6.81883e-14	2.17895e-12		133	GLRG_00775	6.70652	4.60829	25.5416	4.32951e-07	1.38349e-05		133	GLRG_08051	-1.51078	8.62791	12.3097	0.000450602	0.014331		133	GLRG_11531	3.16772	5.17707	15.8551	6.83805e-05	0.00218509
134	GLRG_11777	-3.55581	7.70262	25.3126	4.87505e-07	1.54619e-05		134	GLRG_01752	-3.98984	8.76098	56.066	7.00778e-14	2.22262e-12		134	GLRG_05713	5.25529	5.07586	25.4322	4.58201e-07	1.45325e-05		134	GLRG_07628	-1.70239	5.56497	12.3046	0.000451849	0.014331		134	GLRG_02024	-2.04333	10.4259	15.8366	6.90526e-05	0.0021901
135	GLRG_11773	-3.03038	8.26505	25.1573	5.28397e-07	1.66347e-05		135	GLRG_11773	-4.89479	8.26505	56.0156	7.18966e-14	2.26341e-12		135	GLRG_01752	-2.53675	8.76098	25.3973	4.66575e-07	1.46885e-05		135	GLRG_09536	-6.815	2.56981	12.2886	0.000455735	0.0143472		135	GLRG_01287	2.1327	7.73883	15.8184	6.97209e-05	0.00219431
136	GLRG_01849	2.97813	6.59022	25.0048	5.71887e-07	1.78715e-05		136	GLRG_11397	4.67272	7.12638	55.8874	7.6744e-14	2.39825e-12		136	GLRG_00807	4.61515	3.97704	25.3607	4.75516e-07	1.48599e-05		136	GLRG_11328	4.13214	5.20874	12.2401	0.000467731	0.0146166		136	GLRG_01097	2.93682	4.27585	15.805	7.02179e-05	0.00219431
137	GLRG_00828	4.13609	6.9317	24.8885	6.07448e-07	1.88442e-05		137	GLRG_07857	3.87059	7.0328	55.843	7.84946e-14	2.43505e-12		137	GLRG_06284	-2.90247	10.6699	25.2892	4.9347e-07	1.53084e-05		137	GLRG_01272	1.7757	5.57506	12.2191	0.000473032	0.0146743		137	GLRG_03171	-3.71927	5.6376	15.7763	7.12899e-05	0.00219814
138	GLRG_10086	3.38016	8.20336	24.4384	7.67234e-07	2.36286e-05		138	GLRG_07506	5.76619	9.23611	55.7736	8.13162e-14	2.5043e-12		138	GLRG_07123	4.92066	6.11472	25.2567	5.01856e-07	1.54557e-05		138	GLRG_09601	6.18606	4.41999	12.111	0.000501258	0.0154166		138	GLRG_10320	3.50708	2.84818	15.76	7.1906e-05	0.00219814
139	GLRG_03504	2.90118	5.60121	24.394	7.85134e-07	2.40059e-05		139	GLRG_11120	6.08425	8.07758	55.4571	9.55216e-14	2.91836e-12		139	GLRG_08518	6.06392	5.18222	25.2402	5.06169e-07	1.54764e-05		139	GLRG_11436	6.16562	3.91067	12.1	0.000504214	0.0154166		139	GLRG_08241	-2.85308	8.12308	15.7484	7.23499e-05	0.00219814
140	GLRG_00362	-4.69921	6.61987	24.3103	8.20007e-07	2.48931e-05		140	GLRG_00226	5.31884	7.68108	55.4445	9.61342e-14	2.91836e-12		140	GLRG_09822	-2.92151	5.65686	25.1884	5.19936e-07	1.57838e-05		140	GLRG_07277	2.33237	4.30523	12.0384	0.000521152	0.0157726		140	GLRG_07915	-3.43876	9.60173	15.7468	7.24094e-05	0.00219814
141	GLRG_01791	3.41638	5.55384	24.1886	8.7346e-07	2.63277e-05		141	GLRG_02090	7.80472	10.172	55.3898	9.88467e-14	2.96629e-12		141	GLRG_11886	-2.22099	9.42327	25.094	5.46028e-07	1.63522e-05		141	GLRG_02824	-2.55047	4.7115	12.0308	0.000523279	0.0157726		141	GLRG_06922	6.73962	2.50081	15.654	7.60507e-05	0.00228971
142	GLRG_10281	7.04354	4.77711	24.162	8.85619e-07	2.63334e-05		142	GLRG_09581	-3.21493	8.73404	55.3846	9.9109e-14	2.96629e-12		142	GLRG_06882	3.2874	5.65117	25.0928	5.46355e-07	1.63522e-05		142	GLRG_02689	2.51173	7.05642	11.9999	0.000532038	0.0159237		142	GLRG_05703	-3.27133	5.57098	15.6428	7.65031e-05	0.00228971
143	GLRG_03555	3.08212	6.28941	24.1611	8.86043e-07	2.63334e-05		143	GLRG_06837	-4.84939	10.0852	55.3693	9.9884e-14	2.96858e-12		143	GLRG_11837	5.36136	3.55489	25.0666	5.53845e-07	1.63974e-05		143	GLRG_04646	-1.5806	11.0948	11.9607	0.000543338	0.0161482		143	GLRG_11585	-3.49538	6.83998	15.6153	7.7625e-05	0.00229963
144	GLRG_10957	2.5676	6.37239	24.052	9.37683e-07	2.76747e-05		144	GLRG_11440	7.12815	9.66123	55.3423	1.01267e-13	2.98878e-12		144	GLRG_04781	3.19861	4.69824	25.0605	5.55583e-07	1.63974e-05		144	GLRG_00479	1.61806	8.06486	11.9391	0.000549693	0.0162236		144	GLRG_05589	5.70659	4.51245	15.6082	7.79168e-05	0.00229963
145	GLRG_10716	5.79174	7.91205	23.8859	1.02219e-06	2.99608e-05		145	GLRG_01798	-6.10839	8.90507	55.254	1.0592e-13	3.09119e-12		145	GLRG_01063	-2.47244	7.52466	25.0312	5.64087e-07	1.65336e-05		145	GLRG_11993	-1.89936	8.64827	11.9084	0.000558824	0.0163793		145	GLRG_04046	2.31348	6.87224	15.3865	8.761e-05	0.00256788
146	GLRG_00973	3.2275	6.35016	23.8486	1.0422e-06	3.03379e-05		146	GLRG_11772	-4.61821	8.03454	55.2489	1.06191e-13	3.09119e-12		146	GLRG_01923	3.46507	5.11039	25.0159	5.68582e-07	1.65512e-05		146	GLRG_08767	2.19611	6.56177	11.8881	0.000564934	0.016445		146	GLRG_09274	-4.19864	5.7691	15.3665	8.8542e-05	0.00257742
147	GLRG_11741	3.54086	10.0309	23.8113	1.06256e-06	3.07202e-05		147	GLRG_11593	7.20301	7.05692	55.077	1.15898e-13	3.35078e-12		147	GLRG_07180	4.01874	5.42897	24.9654	5.83682e-07	1.68751e-05		147	GLRG_09741	6.10973	3.98034	11.8539	0.000575407	0.0166359		147	GLRG_11970	2.18312	10.1605	15.3301	9.02683e-05	0.00260868
148	GLRG_08556	3.02305	8.69028	23.7788	1.08065e-06	3.10323e-05		148	GLRG_10700	6.2132	9.22899	54.8152	1.32413e-13	3.80239e-12		148	GLRG_11993	-2.80123	8.64827	24.9006	6.03632e-07	1.7334e-05		148	GLRG_03450	-6.53422	3.67212	11.835	0.000581273	0.0166545		148	GLRG_07273	3.52272	6.32482	15.3181	9.08434e-05	0.00260868
149	GLRG_07915	3.57485	9.60173	23.7121	1.11875e-06	3.19108e-05		149	GLRG_11888	-4.21922	5.74404	54.7329	1.38078e-13	3.93846e-12		149	GLRG_02518	3.28614	5.93086	24.8299	6.26177e-07	1.78607e-05		149	GLRG_00859	2.1135	5.67759	11.8267	0.000583886	0.0166545		149	GLRG_00455	-4.47701	7.09855	15.2149	9.59437e-05	0.00272595
150	GLRG_01187	4.29136	8.10021	23.6961	1.12813e-06	3.19638e-05		150	GLRG_01736	4.77005	6.58203	54.6847	1.41506e-13	3.96551e-12		150	GLRG_02416	4.34968	5.1279	24.7843	6.41184e-07	1.81514e-05		150	GLRG_10835	3.35019	5.84228	11.7992	0.00059257	0.0166788		150	GLRG_02229	3.91879	2.9983	15.2097	9.62101e-05	0.00272595
151	GLRG_11328	5.04275	5.20874	23.5683	1.20555e-06	3.39309e-05		151	GLRG_11659	-4.94675	11.0495	54.6797	1.41867e-13	3.96551e-12		151	GLRG_07538	3.57757	6.58745	24.7731	6.44909e-07	1.81514e-05		151	GLRG_07514	-1.48784	9.03937	11.7991	0.000592587	0.0166788		151	GLRG_10962	2.3145	15.0795	15.177	9.78881e-05	0.00275513
152	GLRG_04099	3.46193	6.10731	23.4989	1.24983e-06	3.4946e-05		152	GLRG_00821	6.99642	8.94044	54.6793	1.41895e-13	3.96551e-12		152	GLRG_10988	3.57515	3.95873	24.7342	6.58045e-07	1.82872e-05		152	GLRG_01912	2.84605	5.13121	11.7742	0.000600578	0.0167925		152	GLRG_08941	4.07539	6.93398	15.1615	9.86952e-05	0.00275957
153	GLRG_00935	3.23279	5.19747	23.4145	1.30592e-06	3.62755e-05		153	GLRG_03106	-4.44993	6.53958	54.6673	1.42759e-13	3.96551e-12		153	GLRG_08913	3.40671	6.00209	24.7233	6.61803e-07	1.82872e-05		153	GLRG_07391	-2.3014	5.16915	11.7295	0.000615183	0.0170884		153	GLRG_07173	-3.26199	8.27682	15.1442	9.96043e-05	0.00276679
154	GLRG_09658	1.80865	9.87041	23.2958	1.389e-06	3.83328e-05		154	GLRG_09245	-5.28996	4.36341	54.6469	1.44251e-13	3.98096e-12		154	GLRG_11463	-3.20818	3.62689	24.7208	6.6264e-07	1.82872e-05		154	GLRG_04741	6.18146	6.26291	11.6969	0.00062605	0.0171601		154	GLRG_10362	-3.43281	4.92942	15.107	0.000101588	0.0027944
155	GLRG_11921	-2.96583	6.49974	23.254	1.41951e-06	3.89222e-05		155	GLRG_09426	5.07114	7.26712	54.5569	1.51011e-13	4.14062e-12		155	GLRG_11052	3.90864	4.26966	24.7019	6.69175e-07	1.83483e-05		155	GLRG_05268	3.37509	9.81241	11.6889	0.000628731	0.0171601		155	GLRG_02385	2.31146	7.24825	15.1009	0.000101913	0.0027944
156	GLRG_06811	4.4751	6.89714	22.8604	1.74201e-06	4.74585e-05		156	GLRG_11415	5.23967	6.42012	54.4735	1.57556e-13	4.26971e-12		156	GLRG_05587	3.46595	6.53795	24.6519	6.86784e-07	1.85207e-05		156	GLRG_04867	-1.52412	10.1491	11.6855	0.000629876	0.0171601		156	GLRG_03296	2.72677	6.06354	15.0493	0.000104737	0.00285342
157	GLRG_04797	4.27461	7.27615	22.7512	1.84389e-06	4.99142e-05		157	GLRG_06284	-4.59722	10.6699	54.4714	1.57728e-13	4.26971e-12		157	GLRG_08534	6.611	5.75112	24.6514	6.86938e-07	1.85207e-05		157	GLRG_00815	-1.69082	6.89857	11.6137	0.000654672	0.0176738		157	GLRG_02683	2.9904	5.02657	15.0224	0.000106241	0.00287596
158	GLRG_04392	2.75941	8.00239	22.7028	1.89096e-06	5.0389e-05		158	GLRG_08553	-4.35745	10.3039	54.3353	1.69038e-13	4.5469e-12		158	GLRG_11275	4.58028	3.9294	24.647	6.88535e-07	1.85207e-05		158	GLRG_05586	6.13735	2.56474	11.5993	0.000659773	0.0176738		158	GLRG_06524	2.15366	6.00135	15.0093	0.000106985	0.00287775
159	GLRG_11710	3.3922	5.88126	22.6969	1.89677e-06	5.0389e-05		159	GLRG_09707	4.34067	8.71663	54.3093	1.71286e-13	4.5784e-12		159	GLRG_00823	8.25003	4.11163	24.632	6.93909e-07	1.8525e-05		159	GLRG_04501	-1.37612	9.80419	11.578	0.000667355	0.0176738		159	GLRG_10743	2.16278	7.73947	14.9927	0.000107925	0.00288479
160	GLRG_09350	3.18605	7.18515	22.6966	1.897e-06	5.0389e-05		160	GLRG_01430	8.96505	6.9273	54.1703	1.83848e-13	4.88345e-12		160	GLRG_09397	2.86637	4.8822	24.6223	6.97413e-07	1.8525e-05		160	GLRG_11054	2.95553	3.48062	11.5778	0.000667439	0.0176738		160	GLRG_00231	4.28292	3.30974	14.9029	0.00011319	0.00297718
161	GLRG_04217	2.22358	10.2563	22.5659	2.03054e-06	5.36013e-05		161	GLRG_01075	5.37079	6.81312	53.9987	2.00621e-13	5.29589e-12		161	GLRG_05862	6.56657	2.87587	24.5676	7.17475e-07	1.88049e-05		161	GLRG_10656	1.50824	8.04224	11.572	0.000669525	0.0176738		161	GLRG_08211	5.60324	6.36165	14.8979	0.000113489	0.00297718
162	GLRG_02172	4.75938	6.36829	22.4774	2.12635e-06	5.57838e-05		162	GLRG_09710	6.08904	5.79997	53.9175	2.0909e-13	5.48538e-12		162	GLRG_06805	3.21495	6.95586	24.5646	7.186e-07	1.88049e-05		162	GLRG_06753	-1.51593	8.89171	11.5396	0.000681275	0.0178729		162	GLRG_01676	2.3521	5.15271	14.8921	0.000113839	0.00297718
163	GLRG_09092	6.72459	5.24594	22.2391	2.40716e-06	6.26756e-05		163	GLRG_05286	7.31879	5.39143	53.8361	2.17932e-13	5.68227e-12		163	GLRG_03363	3.79468	5.27885	24.5576	7.21223e-07	1.88049e-05		163	GLRG_01400	2.68965	4.17165	11.5275	0.000685752	0.01788		163	GLRG_02689	2.99532	7.05642	14.8864	0.000114184	0.00297718
164	GLRG_02342	4.24734	4.74933	22.2301	2.41854e-06	6.26756e-05		164	GLRG_05559	-4.53413	16.144	53.7372	2.29188e-13	5.93931e-12		164	GLRG_11848	-2.74217	8.76981	24.4465	7.6403e-07	1.97996e-05		164	GLRG_09254	-1.68294	8.84529	11.4407	0.000718518	0.0186201		164	GLRG_01094	2.47516	8.01022	14.8399	0.000117033	0.0030241
165	GLRG_06438	3.54626	7.8889	22.1803	2.48205e-06	6.39316e-05		165	GLRG_09715	6.30795	6.75177	53.6016	2.45553e-13	6.32485e-12		165	GLRG_03516	3.47551	4.27911	24.2941	8.26932e-07	2.12887e-05		165	GLRG_03505	-1.70708	6.40483	11.4082	0.00073121	0.0187497		165	GLRG_06502	2.57078	4.13605	14.8339	0.000117406	0.0030241
166	GLRG_00936	4.27115	4.53325	21.9415	2.81096e-06	7.18686e-05		166	GLRG_07845	5.9872	7.35684	53.5827	2.47939e-13	6.34783e-12		166	GLRG_02475	3.04064	5.08067	24.2834	8.31511e-07	2.12887e-05		166	GLRG_04722	5.88588	2.67078	11.3962	0.000735934	0.0187497		166	GLRG_09712	3.07705	7.59314	14.6902	0.000126707	0.00324399
167	GLRG_01798	-3.42135	8.90507	21.9326	2.82401e-06	7.18686e-05		167	GLRG_02735	-4.28633	14.988	53.2957	2.86932e-13	7.30216e-12		167	GLRG_09490	2.50884	5.69355	24.1812	8.76818e-07	2.23142e-05		167	GLRG_06196	4.03046	2.98599	11.3942	0.000736754	0.0187497		167	GLRG_08186	-7.64503	3.64969	14.6587	0.000128838	0.00327882
168	GLRG_06249	5.27816	7.18959	21.6262	3.31296e-06	8.35177e-05		168	GLRG_00715	3.67712	6.6064	52.935	3.44775e-13	8.72199e-12		168	GLRG_04100	-2.94112	5.30851	24.1252	9.02711e-07	2.2762e-05		168	GLRG_11950	-2.24387	7.75566	11.3695	0.000746598	0.0188204		168	GLRG_10139	-2.66322	7.12822	14.6198	0.000131523	0.00332722
169	GLRG_01738	3.29632	6.61594	21.6215	3.32105e-06	8.35177e-05		169	GLRG_09711	6.79059	9.02487	52.7327	3.82175e-13	9.61092e-12		169	GLRG_00201	-2.12661	12.9514	24.1201	9.05124e-07	2.2762e-05		169	GLRG_10121	-1.95842	8.07035	11.3651	0.000748386	0.0188204		169	GLRG_01717	3.91326	4.05687	14.5944	0.000133309	0.00335244
170	GLRG_01787	-5.40161	4.03252	21.4731	3.58825e-06	8.97063e-05		170	GLRG_07001	3.69377	8.62101	52.6781	3.92949e-13	9.82371e-12		170	GLRG_01857	6.61106	6.15346	24.0954	9.16773e-07	2.29193e-05		170	GLRG_00456	3.94647	5.91641	11.3218	0.000766028	0.0191507		170	GLRG_00034	-2.97634	5.26001	14.5646	0.000135433	0.00338582
171	GLRG_10025	4.67072	7.72022	21.4048	3.71844e-06	9.24175e-05		171	GLRG_04553	9.59875	5.13371	52.554	4.18589e-13	1.04035e-11		171	GLRG_10477	4.54828	3.93962	24.0718	9.28106e-07	2.3067e-05		171	GLRG_07697	3.15548	6.66046	11.2473	0.000797406	0.0198186		171	GLRG_05329	7.53207	3.86741	14.5425	0.000137034	0.00340582
172	GLRG_06922	-6.90829	2.50081	21.2979	3.93154e-06	9.71455e-05		172	GLRG_01651	-4.2455	8.32915	52.5179	4.26337e-13	1.05345e-11		172	GLRG_01737	3.4082	6.28697	24.0333	9.46833e-07	2.33249e-05		172	GLRG_09430	-1.95223	6.87599	11.2252	0.000806952	0.0199392		172	GLRG_11397	-2.61439	7.12638	14.5036	0.000139894	0.00345668
173	GLRG_04596	2.16866	7.51754	21.1905	4.1583e-06	0.000102155		173	GLRG_08975	5.6862	7.3521	52.4152	4.49237e-13	1.10362e-11		173	GLRG_05286	3.33597	5.39143	24.027	9.49964e-07	2.33249e-05		173	GLRG_01683	-1.45433	10.5017	11.1402	0.000844776	0.0206171		173	GLRG_07188	3.12273	3.05338	14.4843	0.000141333	0.00346729
174	GLRG_09111	3.40518	4.71191	21.0999	4.35953e-06	0.000106483		174	GLRG_11468	-4.18652	7.38539	52.3735	4.58875e-13	1.12082e-11		174	GLRG_04805	5.41716	4.19168	24.0169	9.54948e-07	2.33249e-05		174	GLRG_03693	-1.64983	7.30826	11.1361	0.000846619	0.0206171		174	GLRG_04977	2.49014	4.60056	14.4618	0.000143034	0.00346729
175	GLRG_09581	-1.9079	8.73404	21.0717	4.42404e-06	0.000107441		175	GLRG_06040	9.3465	5.16218	52.1697	5.09068e-13	1.23552e-11		175	GLRG_04384	3.94223	7.08541	23.9254	1.00143e-06	2.43204e-05		175	GLRG_02492	1.99816	4.96081	11.1311	0.000848941	0.0206171		175	GLRG_10601	2.51803	7.27122	14.4603	0.000143142	0.00346729
176	GLRG_09621	3.15264	4.485	20.9267	4.77193e-06	0.000115231		176	GLRG_00256	6.71967	5.0337	52.1597	5.11651e-13	1.23552e-11		176	GLRG_11996	-3.45372	10.0497	23.8788	1.02596e-06	2.47747e-05		176	GLRG_01788	2.23027	4.08111	11.097	0.000864693	0.0208804		176	GLRG_05319	-3.6792	8.32424	14.4545	0.000143587	0.00346729
177	GLRG_09703	-2.30734	7.32643	20.9117	4.80937e-06	0.000115479		177	GLRG_06835	-4.789	4.47593	52.0666	5.36494e-13	1.28819e-11		177	GLRG_09732	6.26217	4.96566	23.8512	1.04076e-06	2.499e-05		177	GLRG_03495	-1.28022	10.8719	11.04	0.000891681	0.021384		177	GLRG_08380	3.95107	4.22598	14.4246	0.000145887	0.00350295
178	GLRG_07628	-2.0348	5.56497	20.8184	5.04944e-06	0.000120563		178	GLRG_10281	8.97416	4.77711	51.9808	5.60448e-13	1.33815e-11		178	GLRG_12000	-3.40181	10.8506	23.6801	1.13755e-06	2.71607e-05		178	GLRG_06837	-1.91513	10.0852	11.0309	0.000896051	0.021384		178	GLRG_02194	4.47094	4.79862	14.4136	0.000146737	0.00350356
179	GLRG_03572	2.1704	8.5567	20.7529	5.22516e-06	0.000124061		179	GLRG_05587	6.0066	6.53795	51.8785	5.90426e-13	1.39976e-11		179	GLRG_11839	4.75797	3.67087	23.5964	1.18809e-06	2.82088e-05		179	GLRG_02244	-1.37178	10.6189	11.0133	0.000904614	0.021384		179	GLRG_06496	-2.8842	6.15151	14.368	0.000150336	0.00356943
180	GLRG_06540	2.60536	6.61209	20.7234	5.30638e-06	0.00012529		180	GLRG_10278	4.90222	7.07723	51.8705	5.9284e-13	1.39976e-11		180	GLRG_07096	2.89287	6.40404	23.503	1.24718e-06	2.94472e-05		180	GLRG_07317	-1.42416	10.6894	11.0111	0.000905674	0.021384		180	GLRG_03029	3.51166	4.99947	14.3557	0.000151324	0.00357293
181	GLRG_08975	3.32256	7.3521	20.6997	5.37242e-06	0.000125648		181	GLRG_05047	-7.88283	6.36085	51.6705	6.56409e-13	1.54129e-11		181	GLRG_09707	2.61284	8.71663	23.4859	1.25834e-06	2.95468e-05		181	GLRG_11978	-2.22116	7.06316	10.944	0.000939062	0.0220498		181	GLRG_11772	2.31632	8.03454	14.3144	0.000154677	0.00363191
182	GLRG_09719	3.87944	5.93831	20.6968	5.3807e-06	0.000125648		182	GLRG_09350	5.04826	7.18515	51.5532	6.96816e-13	1.61605e-11		182	GLRG_01753	-2.09468	6.40087	23.4679	1.27012e-06	2.96595e-05		182	GLRG_11744	-2.05213	8.49322	10.9102	0.00095638	0.022333		182	GLRG_09658	-1.64777	9.87041	14.3005	0.00015582	0.00363865
183	GLRG_03485	3.69953	5.78599	20.5452	5.82406e-06	0.000135258		183	GLRG_11395	3.90995	6.98081	51.5523	6.97148e-13	1.61605e-11		183	GLRG_09802	2.66468	4.84742	23.3195	1.37199e-06	3.18631e-05		183	GLRG_10153	-2.33292	8.06679	10.8594	0.000982971	0.0228286		183	GLRG_00906	-8.97339	4.62946	14.263	0.000158959	0.00369166
184	GLRG_10695	2.3162	6.77711	20.3409	6.4799e-06	0.000149672		184	GLRG_01005	8.95937	7.43007	51.5453	6.99656e-13	1.61605e-11		184	GLRG_08966	5.4094	6.69878	23.3082	1.38012e-06	3.18778e-05		184	GLRG_11745	-2.29095	4.50596	10.8336	0.000996772	0.0230233		184	GLRG_11729	-3.16919	7.42192	14.2191	0.000162714	0.00375835
185	GLRG_01832	3.01177	5.82089	20.3256	6.5322e-06	0.000150064		185	GLRG_09397	5.79133	4.8822	51.3763	7.62529e-13	1.75176e-11		185	GLRG_11469	6.08594	5.30425	23.2932	1.39093e-06	3.19538e-05		185	GLRG_01634	-1.45503	10.1565	10.8056	0.00101195	0.0230935		185	GLRG_09684	1.8039	7.76811	14.1908	0.000165176	0.00379459
186	GLRG_06931	3.15611	8.95614	20.2072	6.94913e-06	0.000158784		186	GLRG_10971	4.19112	5.8643	51.2937	7.95322e-13	1.81727e-11		186	GLRG_01736	2.68156	6.58203	23.1781	1.47673e-06	3.37424e-05		186	GLRG_06509	-1.70357	11.7177	10.8023	0.00101374	0.0230935		186	GLRG_06197	2.99085	3.85943	14.1453	0.000169217	0.00385428
187	GLRG_02033	-2.23921	5.86503	20.1744	7.06921e-06	0.000160664		187	GLRG_05797	5.33875	6.77359	51.1794	8.43006e-13	1.91592e-11		187	GLRG_09307	3.81076	4.43312	23.1148	1.52609e-06	3.46839e-05		187	GLRG_08995	3.05213	4.60687	10.798	0.00101611	0.0230935		187	GLRG_11831	3.12068	5.28488	14.1412	0.000169588	0.00385428
188	GLRG_08904	7.12734	2.71418	20.0783	7.4336e-06	0.000168047		188	GLRG_11454	5.18708	7.12451	50.9741	9.35905e-13	2.11574e-11		188	GLRG_11421	3.90561	4.41215	23.0459	1.58182e-06	3.57592e-05		188	GLRG_00719	-1.51536	6.49988	10.7771	0.00102764	0.0232312		188	GLRG_09748	4.78141	4.04721	14.1135	0.000172101	0.0038881
189	GLRG_07857	2.26063	7.0328	20.025	7.64378e-06	0.000171513		189	GLRG_11211	6.28958	6.61656	50.8955	9.74162e-13	2.19058e-11		189	GLRG_03106	-2.74006	6.53958	23.0277	1.59687e-06	3.59084e-05		189	GLRG_04768	5.79398	3.66882	10.7582	0.00103818	0.0233452		189	GLRG_08630	3.77294	6.57064	14.1048	0.000172906	0.0038881
190	GLRG_02098	6.65826	3.76458	20.0024	7.73453e-06	0.000171513		190	GLRG_09433	-6.35784	7.61612	50.8244	1.01009e-12	2.25941e-11		190	GLRG_01068	-2.63279	6.75975	23.0067	1.6144e-06	3.61115e-05		190	GLRG_06602	-1.91792	9.4623	10.7187	0.00106059	0.0237237		190	GLRG_00362	3.67494	6.61987	14.065	0.000176601	0.00395028
191	GLRG_06104	2.12708	6.51454	20.0002	7.74332e-06	0.000171513		191	GLRG_06218	-2.75328	7.35268	50.6948	1.07907e-12	2.40108e-11		191	GLRG_04035	-2.49551	5.40261	22.8985	1.70788e-06	3.80026e-05		191	GLRG_08257	2.7635	5.85125	10.6822	0.0010817	0.0240246		191	GLRG_11030	3.67847	4.90737	14.0197	0.000180907	0.00402541
192	GLRG_10609	2.27581	6.54704	19.999	7.74836e-06	0.000171513		192	GLRG_09945	-5.14919	9.05503	50.5072	1.18726e-12	2.62805e-11		192	GLRG_03349	-3.13187	9.75116	22.8645	1.73829e-06	3.84778e-05		192	GLRG_04730	-1.32157	10.0004	10.676	0.00108534	0.0240246		192	GLRG_07071	2.62724	5.59944	13.9955	0.00018325	0.00405632
193	GLRG_05329	-8.3897	3.86741	19.9373	8.00253e-06	0.000176222		193	GLRG_11309	-4.91084	14.1308	50.2766	1.3353e-12	2.94042e-11		193	GLRG_11367	3.11881	6.1947	22.8061	1.79199e-06	3.94608e-05		193	GLRG_04645	-1.50182	11.3705	10.5904	0.00113675	0.025032		193	GLRG_03555	-2.95293	6.28941	13.9644	0.000186305	0.00410258
194	GLRG_08728	-2.80389	9.09078	19.8623	8.3225e-06	0.000182323		194	GLRG_11398	3.923	7.13433	50.2636	1.34419e-12	2.94474e-11		194	GLRG_01890	2.79773	6.36293	22.7592	1.83623e-06	4.02054e-05		194	GLRG_10670	3.20793	4.82163	10.5508	0.00116136	0.025315		194	GLRG_06793	5.68611	3.43828	13.9324	0.000189502	0.00415146
195	GLRG_11600	4.33722	5.49033	19.8451	8.39798e-06	0.000183033		195	GLRG_10919	5.63588	6.24926	50.0254	1.51766e-12	3.29281e-11		195	GLRG_04105	3.5023	5.7977	22.7503	1.84472e-06	4.02054e-05		195	GLRG_03397	-1.28185	10.2757	10.5506	0.00116151	0.025315		195	GLRG_02492	2.75221	4.96081	13.9059	0.000192197	0.00418892
196	GLRG_06225	7.17576	3.37153	19.8073	8.56554e-06	0.000185732		196	GLRG_02518	5.76252	5.93086	50.0243	1.51857e-12	3.29281e-11		196	GLRG_08040	3.66062	6.48772	22.6819	1.91164e-06	4.14513e-05		196	GLRG_12003	-2.75859	8.02658	10.4877	0.0012017	0.0260572		196	GLRG_08373	-3.32142	6.01499	13.8761	0.000195265	0.00423344
197	GLRG_06820	3.16592	6.46823	19.7058	9.0328e-06	0.00019487		197	GLRG_09709	4.95631	6.50599	49.9732	1.5586e-12	3.36246e-11		197	GLRG_06073	2.54959	6.07007	22.604	1.99067e-06	4.29459e-05		197	GLRG_06128	-1.37317	7.20207	10.4465	0.00122881	0.0265099		197	GLRG_01451	2.39829	6.55703	13.8668	0.000196232	0.00423344
198	GLRG_03112	2.4057	6.88165	19.4953	1.00846e-05	0.000216462		198	GLRG_12000	-5.43014	10.8506	49.8953	1.62176e-12	3.48106e-11		198	GLRG_11744	-3.03069	8.49322	22.5623	2.03433e-06	4.36661e-05		198	GLRG_02414	2.59284	6.6194	10.4204	0.00124628	0.0267199		198	GLRG_00450	2.09206	5.28778	13.8245	0.0002007	0.00428197
199	GLRG_09802	6.44141	4.84742	19.4665	1.02378e-05	0.000218646		199	GLRG_11328	6.8514	5.20874	49.8846	1.6306e-12	3.48243e-11		199	GLRG_04825	-2.34712	7.99865	22.5221	2.07743e-06	4.42996e-05		199	GLRG_05114	-1.97959	5.30706	10.4133	0.00125112	0.0267199		199	GLRG_01110	-3.4161	8.18662	13.8175	0.00020145	0.00428197
200	GLRG_11984	-2.49588	6.7408	19.3693	1.07723e-05	0.00022891		200	GLRG_08605	10.0824	5.52122	49.7788	1.72095e-12	3.65702e-11		200	GLRG_09177	6.2806	2.66987	22.5154	2.08469e-06	4.42996e-05		200	GLRG_02675	-1.31184	9.93331	10.4027	0.00125832	0.0267394		200	GLRG_09677	-5.03999	4.89545	13.817	0.000201504	0.00428197
201	GLRG_05466	-4.09626	3.52463	19.3372	1.09551e-05	0.000230906		201	GLRG_07539	4.24036	7.06844	49.6482	1.83939e-12	3.88927e-11		201	GLRG_11969	-2.78151	9.68614	22.4862	2.1166e-06	4.4754e-05		201	GLRG_01704	-1.63477	12.125	10.3809	0.00127325	0.0267707		201	GLRG_04897	-1.99711	6.7606	13.7783	0.000205697	0.00434932
202	GLRG_05360	-2.0083	6.76211	19.3338	1.09748e-05	0.000230906		202	GLRG_01937	-5.26307	7.67818	49.5896	1.89512e-12	3.98726e-11		202	GLRG_06811	3.34299	6.89714	22.2027	2.45329e-06	5.16162e-05		202	GLRG_00895	5.93781	3.60126	10.3782	0.0012751	0.0267707		202	GLRG_08349	3.1332	3.89079	13.7616	0.000207531	0.00435183
203	GLRG_01136	3.07103	6.38277	19.2713	1.134e-05	0.000237413		203	GLRG_09822	-4.24252	5.65686	49.5417	1.94196e-12	4.06568e-11		203	GLRG_09710	3.0044	5.79997	22.1522	2.5187e-06	5.25436e-05		203	GLRG_08371	-3.69442	4.29159	10.3699	0.00128083	0.0267707		203	GLRG_11022	-3.85701	5.91643	13.7586	0.000207864	0.00435183
204	GLRG_11783	3.04388	6.35394	19.1194	1.22792e-05	0.000255816		204	GLRG_01019	-8.6844	10.6371	49.5289	1.95471e-12	4.0723e-11		204	GLRG_06162	3.32161	5.01106	22.1496	2.52209e-06	5.25436e-05		204	GLRG_11887	-2.16945	9.04339	10.3593	0.00128821	0.0267707		204	GLRG_08924	-3.79301	6.64563	13.7397	0.000209967	0.00437431
205	GLRG_01256	3.24902	7.80657	19.1039	1.23792e-05	0.000256643		205	GLRG_01063	-3.59854	7.52466	49.3768	2.11233e-12	4.37921e-11		205	GLRG_11808	-2.85893	7.33249	22.1129	2.57076e-06	5.32963e-05		205	GLRG_09901	6.03835	3.5948	10.3504	0.00129446	0.0267707		205	GLRG_09621	-3.60141	4.485	13.673	0.000217555	0.00451028
206	GLRG_09102	2.55208	6.71893	19.0795	1.25385e-05	0.000258683		206	GLRG_05348	10.4805	5.84408	48.9545	2.61963e-12	5.40458e-11		206	GLRG_10894	4.07955	4.50469	22.0841	2.60962e-06	5.36035e-05		206	GLRG_02134	-1.2446	9.35908	10.3459	0.00129759	0.0267707		206	GLRG_01509	2.68818	5.50413	13.6636	0.000218653	0.00451104
207	GLRG_09432	-2.8313	4.57539	19.0615	1.2657e-05	0.000259866		207	GLRG_02226	6.06862	5.3183	48.9403	2.63877e-12	5.41776e-11		207	GLRG_11645	3.98322	4.33394	22.0832	2.61081e-06	5.36035e-05		207	GLRG_07746	3.95832	2.795	10.2923	0.00133583	0.0273798		207	GLRG_06562	2.83	5.47047	13.5538	0.000231817	0.00475953
208	GLRG_10438	-5.42413	4.58781	18.9025	1.3757e-05	0.000281092		208	GLRG_11961	-4.27058	8.14115	48.5919	3.15173e-12	6.43983e-11		208	GLRG_07767	-2.71082	10.8252	22.0493	2.65736e-06	5.42971e-05		208	GLRG_09434	-2.72312	5.87727	10.2838	0.00134206	0.0273798		208	GLRG_00338	2.42049	7.1098	13.4693	0.000242494	0.00493154
209	GLRG_05819	-2.81948	4.99503	18.7478	1.49195e-05	0.000303386		209	GLRG_06438	5.66707	7.8889	48.5741	3.18045e-12	6.46742e-11		209	GLRG_01768	3.67758	6.0064	21.9776	2.7585e-06	5.60939e-05		209	GLRG_01354	2.14975	5.79021	10.2777	0.00134644	0.0273798		209	GLRG_10626	2.3777	5.62353	13.4692	0.000242516	0.00493154
210	GLRG_02897	-3.55014	4.13654	18.5455	1.659e-05	0.00033575		210	GLRG_10476	5.11134	6.65319	48.4713	3.35157e-12	6.78294e-11		210	GLRG_01796	2.92982	7.05867	21.952	2.79557e-06	5.64835e-05		210	GLRG_09919	3.70513	9.77978	10.213	0.00139452	0.0282224		210	GLRG_06535	3.53303	5.37302	13.4301	0.000247617	0.0050113
211	GLRG_03014	2.0454	7.65333	18.4828	1.71445e-05	0.000345328		211	GLRG_08457	-3.43004	8.43038	48.37	3.52929e-12	7.10877e-11		211	GLRG_04585	2.30643	7.1525	21.946	2.80424e-06	5.64835e-05		211	GLRG_10380	-1.4372	9.70435	10.2041	0.00140129	0.0282251		211	GLRG_11584	-2.92841	8.50028	13.4078	0.000250577	0.00503861
212	GLRG_07978	3.65561	6.24518	18.2515	1.93576e-05	0.000387613		212	GLRG_05509	6.68734	4.93516	48.3451	3.57432e-12	7.1655e-11		212	GLRG_09757	3.42384	4.96872	21.8253	2.98642e-06	5.98692e-05		212	GLRG_11770	-1.55612	8.09048	10.1889	0.00141289	0.0283245		212	GLRG_05559	2.1768	16.144	13.3999	0.000251637	0.00503861
213	GLRG_00256	4.45524	5.0337	18.2447	1.94263e-05	0.000387613		213	GLRG_01902	5.38436	7.90073	48.1147	4.02002e-12	7.98938e-11		213	GLRG_05348	4.20378	5.84408	21.7675	3.07765e-06	6.14084e-05		213	GLRG_11808	-1.92961	7.33249	10.1426	0.00144882	0.0289084		213	GLRG_03662	2.74106	8.06624	13.3933	0.000252523	0.00503861
214	GLRG_11208	-2.84674	5.10564	18.1501	2.04154e-05	0.000405447		214	GLRG_10957	3.62215	6.37239	48.1073	4.03524e-12	7.98938e-11		214	GLRG_04410	2.55986	5.7424	21.7017	3.18511e-06	6.32557e-05		214	GLRG_02019	-1.63571	8.99884	10.1255	0.00146229	0.0289919		214	GLRG_00836	-8.04026	5.45536	13.3722	0.000255378	0.00506368
215	GLRG_09025	4.44028	7.42702	18.1348	2.05811e-05	0.000406835		215	GLRG_10232	-5.40073	10.379	48.1042	4.04169e-12	7.98938e-11		215	GLRG_09637	-2.80765	8.53731	21.6495	3.273e-06	6.46988e-05		215	GLRG_05013	2.62803	4.43881	10.12	0.00146665	0.0289919		215	GLRG_09719	-4.53201	5.93831	13.3531	0.000257994	0.00506368
216	GLRG_05352	-2.89825	9.15591	18.1069	2.08844e-05	0.000408726		216	GLRG_01071	8.95788	5.11532	48.0252	4.20773e-12	8.2791e-11		216	GLRG_01014	2.75902	7.61383	21.6204	3.32293e-06	6.53817e-05		216	GLRG_02967	-1.31007	10.5771	10.1034	0.00147999	0.029088		216	GLRG_07845	-3.11924	7.35684	13.3485	0.000258629	0.00506368
217	GLRG_10278	2.75522	7.07723	18.1014	2.09451e-05	0.000408726		217	GLRG_09542	-4.33278	4.99631	47.9623	4.34492e-12	8.50964e-11		217	GLRG_11191	3.56913	7.16841	21.5918	3.37286e-06	6.60583e-05		217	GLRG_00554	-1.31508	10.6546	10.0908	0.00149008	0.029088		217	GLRG_09038	3.05137	3.27453	13.3256	0.00026181	0.00506368
218	GLRG_01028	8.64553	7.17201	18.0995	2.09652e-05	0.000408726		218	GLRG_11710	4.9308	5.88126	47.9124	4.45693e-12	8.68896e-11		218	GLRG_11938	-3.05657	8.56583	21.5333	3.47744e-06	6.77941e-05		218	GLRG_09303	-3.36922	6.25242	10.0884	0.00149204	0.029088		218	GLRG_07984	-2.97007	9.5789	13.3243	0.000261991	0.00506368
219	GLRG_05534	-3.26264	3.52614	18.0413	2.16167e-05	0.000419502		219	GLRG_01796	4.92869	7.05867	47.803	4.71279e-12	9.14582e-11		219	GLRG_03389	-2.96627	5.40928	21.4155	3.69764e-06	7.17579e-05		219	GLRG_01108	3.81975	2.62791	10.0054	0.0015608	0.0302895		219	GLRG_00361	2.8232	6.0032	13.3165	0.000263074	0.00506368
220	GLRG_09024	-4.48643	6.62584	18.0237	2.18171e-05	0.000421466		220	GLRG_11823	-3.68166	7.38044	47.6933	4.98393e-12	9.62805e-11		220	GLRG_09756	3.82248	8.73459	21.3952	3.73709e-06	7.21938e-05		220	GLRG_09850	2.38181	6.86967	9.98693	0.00157655	0.0304561		220	GLRG_02977	2.60785	5.15086	13.3115	0.000263784	0.00506368
221	GLRG_05047	-3.90748	6.36085	17.9874	2.22372e-05	0.000427639		221	GLRG_11467	4.01362	7.13559	47.5032	5.49132e-12	1.05602e-10		221	GLRG_07067	7.10143	3.24627	21.3854	3.7562e-06	7.22346e-05		221	GLRG_09491	5.78731	1.94742	9.96376	0.00159652	0.0307023		221	GLRG_02230	2.69805	4.08637	13.3109	0.000263867	0.00506368
222	GLRG_09790	-2.27182	6.7568	17.8166	2.4325e-05	0.000465681		222	GLRG_11010	-5.51663	4.02752	47.3731	5.8682e-12	1.12342e-10		222	GLRG_00380	3.26402	4.87799	21.3708	3.78493e-06	7.23076e-05		222	GLRG_02232	-1.42125	11.4877	9.95137	0.00160729	0.0307703		222	GLRG_06880	-3.49302	4.58924	13.3064	0.000264503	0.00506368
223	GLRG_00850	-8.52664	3.77197	17.7925	2.46354e-05	0.000469509		223	GLRG_00828	5.99895	6.9317	47.2608	6.21428e-12	1.18434e-10		223	GLRG_09675	3.51078	4.65454	21.3643	3.79787e-06	7.23076e-05		223	GLRG_10479	2.57382	3.77559	9.9212	0.00163386	0.0310681		223	GLRG_02735	2.07927	14.988	13.2919	0.00026656	0.00508017
224	GLRG_05544	-6.78693	2.46082	17.7726	2.48939e-05	0.000471903		224	GLRG_09041	-7.18271	6.26018	47.2038	6.39775e-12	1.21386e-10		224	GLRG_01823	3.28156	4.61791	21.3576	3.81104e-06	7.23076e-05		224	GLRG_01809	-1.63807	8.0701	9.91714	0.00163747	0.0310681		224	GLRG_07795	-4.17534	5.63927	13.2574	0.000271502	0.00511086
225	GLRG_03492	4.9051	4.74512	17.7658	2.49831e-05	0.000471903		225	GLRG_10716	8.89655	7.91205	47.0899	6.7805e-12	1.28076e-10		225	GLRG_09396	4.40134	5.44501	21.2563	4.01796e-06	7.58947e-05		225	GLRG_11974	-1.54345	7.0256	9.88271	0.00166839	0.0313901		225	GLRG_01625	1.79801	12.4986	13.2494	0.000272669	0.00511086
226	GLRG_08389	-2.62154	9.7775	17.7469	2.5233e-05	0.000474515		226	GLRG_05268	7.98425	9.81241	47.0711	6.84562e-12	1.28734e-10		226	GLRG_11746	-2.68954	5.70851	21.2196	4.09553e-06	7.70177e-05		226	GLRG_09073	3.29804	3.54383	9.8818	0.00166921	0.0313901		226	GLRG_06002	2.97211	3.23515	13.2478	0.000272898	0.00511086
227	GLRG_11775	-2.99188	5.89674	17.715	2.5659e-05	0.000480399		227	GLRG_03683	5.62625	6.297	47.0191	7.02976e-12	1.31463e-10		227	GLRG_07704	-2.91935	8.42766	21.1665	4.21065e-06	7.88338e-05		227	GLRG_09092	5.66487	5.24594	9.85095	0.00169745	0.0317804		227	GLRG_02054	4.55638	2.53689	13.2472	0.00027298	0.00511086
228	GLRG_01119	-5.42758	3.06623	17.7008	2.58524e-05	0.000481899		228	GLRG_02945	9.89889	5.36201	47.0128	7.0526e-12	1.31463e-10		228	GLRG_08012	3.12722	5.0633	21.129	4.29378e-06	7.98064e-05		228	GLRG_11010	1.97004	4.02752	9.80129	0.00174389	0.0324926		228	GLRG_05047	3.49101	6.36085	13.2291	0.000275629	0.00513782
229	GLRG_00532	2.08157	7.47791	17.6189	2.69898e-05	0.000500902		229	GLRG_00347	5.70578	7.93583	46.9948	7.11754e-12	1.32094e-10		229	GLRG_01035	4.44853	4.25497	21.1262	4.30016e-06	7.98064e-05		229	GLRG_03085	2.63504	5.95486	9.79405	0.00175078	0.0324926		229	GLRG_03065	6.36019	3.92172	13.2023	0.000279602	0.00518912
230	GLRG_06312	2.30949	6.69164	17.5917	2.73781e-05	0.0005059		230	GLRG_11848	-4.00885	8.76981	46.9686	7.21346e-12	1.33292e-10		230	GLRG_05285	6.11143	2.6998	21.1082	4.34056e-06	8.0206e-05		230	GLRG_00490	-1.34661	11.1477	9.7546	0.00178874	0.0329629		230	GLRG_04581	-4.21855	7.60829	13.1746	0.000283766	0.0052388
231	GLRG_09805	4.20826	7.78687	17.57	2.76927e-05	0.000509498		231	GLRG_09431	-6.52177	5.48453	46.8822	7.53832e-12	1.38692e-10		231	GLRG_06835	-3.136	4.47593	20.9629	4.6827e-06	8.61536e-05		231	GLRG_03067	-2.74842	4.65761	9.74351	0.00179957	0.0329629		231	GLRG_03369	3.68748	2.76709	13.1682	0.000284744	0.0052388
232	GLRG_09434	-3.54675	5.87727	17.5427	2.80933e-05	0.000514639		232	GLRG_09087	7.57863	6.69602	46.7642	8.00639e-12	1.46669e-10		232	GLRG_11402	3.40588	8.26162	20.9178	4.79419e-06	8.75962e-05		232	GLRG_11987	2.67316	3.95914	9.74035	0.00180267	0.0329629		232	GLRG_09976	2.1454	6.01643	13.134	0.000289983	0.00528232
233	GLRG_05310	3.49033	6.36427	17.5156	2.84958e-05	0.000519774		233	GLRG_01981	3.18433	8.14144	46.6157	8.63662e-12	1.57535e-10		233	GLRG_07031	2.44507	5.75729	20.9145	4.80233e-06	8.75962e-05		233	GLRG_08164	-1.65682	7.06839	9.73145	0.00181142	0.0329629		233	GLRG_08809	-2.02418	7.90741	13.1295	0.000290685	0.00528232
234	GLRG_07555	-3.99669	5.68376	17.4687	2.9207e-05	0.00053047		234	GLRG_09024	-8.55906	6.62584	46.5178	9.07915e-12	1.64899e-10		234	GLRG_04694	5.41652	4.16169	20.8957	4.84992e-06	8.80861e-05		234	GLRG_03385	2.37935	5.55515	9.72383	0.00181895	0.0329629		234	GLRG_08626	3.59114	7.88618	13.1285	0.000290838	0.00528232
235	GLRG_10948	3.03933	7.44331	17.4558	2.9406e-05	0.000531811		235	GLRG_11996	-5.23261	10.0497	46.4413	9.44059e-12	1.70734e-10		235	GLRG_08671	-2.78513	7.08807	20.8727	4.90831e-06	8.87673e-05		235	GLRG_01034	5.78681	2.99927	9.72008	0.00182265	0.0329629		235	GLRG_02567	2.78954	5.45194	13.1196	0.000292228	0.00528497
236	GLRG_02083	3.8434	8.18319	17.4114	3.01022e-05	0.000542095		236	GLRG_07747	-4.28371	4.18971	46.3088	1.01009e-11	1.81902e-10		236	GLRG_01257	3.46386	5.93395	20.8205	5.04402e-06	9.0835e-05		236	GLRG_04323	1.60576	5.27	9.66629	0.0018768	0.0337886		236	GLRG_09602	4.52368	7.26142	13.0928	0.000296432	0.00533829
237	GLRG_06223	5.18123	4.18576	17.3703	3.07592e-05	0.000551588		237	GLRG_09850	5.10291	6.86967	46.2441	1.04399e-11	1.87214e-10		237	GLRG_11309	-2.87341	14.1308	20.766	5.18974e-06	9.3065e-05		237	GLRG_10989	2.24647	3.67263	9.65905	0.00188421	0.0337886		237	GLRG_03937	3.12744	4.8866	13.0783	0.000298737	0.00535709
238	GLRG_07893	3.133	3.76493	17.2776	3.22979e-05	0.000575285		238	GLRG_07742	5.41044	6.09169	46.0658	1.14349e-11	2.04194e-10		238	GLRG_04281	2.46255	5.95541	20.6406	5.54096e-06	9.87367e-05		238	GLRG_06591	-1.23082	8.96353	9.63384	0.00191025	0.0340779		238	GLRG_09968	2.31387	4.82344	13.0688	0.000300261	0.0053618
239	GLRG_09041	-3.73363	6.26018	17.2744	3.23513e-05	0.000575285		239	GLRG_04764	10.5097	5.83522	46.0558	1.14933e-11	2.04379e-10		239	GLRG_09433	-3.60209	7.61612	20.6366	5.55249e-06	9.87367e-05		239	GLRG_06929	-1.21869	11.0178	9.62795	0.00191638	0.0340779		239	GLRG_08212	4.8778	7.22457	13.0322	0.000306187	0.00543256
240	GLRG_11211	3.47885	6.61656	17.2579	3.26329e-05	0.000577875		240	GLRG_08996	-3.5902	6.66918	45.9001	1.24438e-11	2.2036e-10		240	GLRG_03517	3.38861	3.83479	20.6254	5.58512e-06	9.89032e-05		240	GLRG_05360	-1.44867	6.76211	9.61305	0.001932	0.0341311		240	GLRG_03323	2.73259	6.75978	13.0285	0.00030678	0.00543256
241	GLRG_06355	-3.00609	4.44249	17.2447	3.28607e-05	0.000579493		241	GLRG_00973	4.52658	6.35016	45.6818	1.39112e-11	2.45322e-10		241	GLRG_11437	3.70091	3.42332	20.61	5.63025e-06	9.92886e-05		241	GLRG_06024	1.79258	7.86178	9.60978	0.00193543	0.0341311		241	GLRG_06241	4.03747	3.92673	12.9824	0.000314428	0.00554123
242	GLRG_07767	-2.3554	10.8252	17.1534	3.44796e-05	0.000605531		242	GLRG_12005	-4.27046	13.6035	45.6735	1.39699e-11	2.45339e-10		242	GLRG_04099	2.41532	6.10731	20.5985	5.66394e-06	9.947e-05		242	GLRG_07637	-1.84309	5.58304	9.59893	0.00194691	0.0341727		242	GLRG_05683	-2.7482	6.28799	12.9759	0.000315524	0.00554123
243	GLRG_03322	-1.99458	7.25548	17.1313	3.48823e-05	0.000610082		243	GLRG_05281	5.07752	5.75885	45.6174	1.43758e-11	2.51428e-10		243	GLRG_06015	2.46883	7.10891	20.5061	5.94421e-06	0.000103963		243	GLRG_06360	3.97844	2.49346	9.59237	0.00195387	0.0341727		243	GLRG_09949	2.50024	4.04047	12.9619	0.000317888	0.00555977
244	GLRG_00455	3.77117	7.09855	17.1072	3.53287e-05	0.000615357		244	GLRG_05928	-4.32386	7.0845	45.5981	1.45182e-11	2.52878e-10		244	GLRG_04567	3.2116	4.84975	20.4702	6.05685e-06	0.000105498		244	GLRG_01791	2.55278	5.55384	9.57067	0.00197711	0.0343899		244	GLRG_03980	4.07968	3.32889	12.9509	0.000319764	0.00556676
245	GLRG_01799	-2.75583	10.1757	17.0918	3.56156e-05	0.000617822		245	GLRG_05282	5.10857	7.84451	45.5675	1.47466e-11	2.55808e-10		245	GLRG_10101	-3.25518	9.7095	20.3857	6.33003e-06	0.000109807		245	GLRG_02262	1.17106	7.6576	9.56569	0.00198248	0.0343899		245	GLRG_06744	-2.44266	5.31166	12.9406	0.000321526	0.00556676
246	GLRG_09394	2.58178	5.43305	17.0715	3.59992e-05	0.000621937		246	GLRG_11993	-3.97978	8.64827	45.5093	1.51915e-11	2.62454e-10		246	GLRG_11292	-2.67181	8.73398	20.3633	6.40455e-06	0.000110648		246	GLRG_11092	-1.74258	5.46551	9.55745	0.0019914	0.0344042		246	GLRG_01779	2.1058	5.40748	12.9366	0.000322217	0.00556676
247	GLRG_09087	4.33811	6.69602	17.0604	3.62092e-05	0.000623033		247	GLRG_11098	5.27366	7.66712	45.4851	1.53801e-11	2.64638e-10		247	GLRG_09711	3.58405	9.02487	20.3399	6.48343e-06	0.000111557		247	GLRG_06578	2.73969	3.6876	9.51606	0.00203681	0.034956		247	GLRG_00899	5.35265	5.19545	12.8987	0.000328806	0.00564249
248	GLRG_02718	2.46217	6.15836	16.9989	3.74017e-05	0.000640956		248	GLRG_10601	-4.41159	7.27122	45.3581	1.64104e-11	2.81227e-10		248	GLRG_05733	3.58377	5.05565	20.3088	6.58973e-06	0.00011291		248	GLRG_00084	2.74253	3.15046	9.51338	0.00203979	0.034956		248	GLRG_09505	1.56695	7.52638	12.8962	0.000329256	0.00564249
249	GLRG_07063	-4.83913	4.01879	16.8826	3.97652e-05	0.000676679		249	GLRG_08886	6.8609	8.39324	45.2974	1.69274e-11	2.88922e-10		249	GLRG_01961	3.46711	4.12869	20.3014	6.61518e-06	0.00011291		249	GLRG_10913	-2.2779	6.83859	9.48599	0.00207047	0.0351947		249	GLRG_03669	2.78924	3.68528	12.8885	0.000330613	0.00564299
250	GLRG_11876	-2.28533	5.87834	16.8807	3.98047e-05	0.000676679		250	GLRG_11989	-4.72964	3.56244	45.0137	1.95665e-11	3.32631e-10		250	GLRG_05664	5.25368	5.76871	20.1034	7.33679e-06	0.000124524		250	GLRG_07973	-1.82421	7.19362	9.48147	0.00207558	0.0351947		250	GLRG_07074	2.11128	7.47513	12.8764	0.00033275	0.00564675
251	GLRG_05281	3.1379	5.75885	16.8266	4.09552e-05	0.000693464		251	GLRG_08671	-4.32537	7.08807	44.9337	2.03823e-11	3.45118e-10		251	GLRG_04282	5.07868	3.99082	20.0988	7.35424e-06	0.000124524		251	GLRG_07607	-1.6279	5.76355	9.47103	0.00208742	0.0351947		251	GLRG_10293	-2.17067	7.56575	12.8722	0.00033349	0.00564675
252	GLRG_11451	2.6091	5.95572	16.7907	4.17374e-05	0.000703905		252	GLRG_06656	-5.17528	7.5422	44.8733	2.10207e-11	3.54515e-10		252	GLRG_11982	-3.24096	9.68748	20.0391	7.58761e-06	0.000127966		252	GLRG_04740	-1.33542	10.524	9.47021	0.00208836	0.0351947		252	GLRG_05363	2.92506	9.18236	12.8553	0.000336523	0.00566689
253	GLRG_09248	-2.84693	4.43094	16.7568	4.2489e-05	0.000713748		253	GLRG_09805	7.49011	7.78687	44.596	2.42187e-11	4.06836e-10		253	GLRG_11290	6.21815	2.77676	19.9761	7.84171e-06	0.000131728		253	GLRG_11474	1.9817	5.16144	9.46428	0.00209512	0.0351947		253	GLRG_11953	4.62802	4.3933	12.8507	0.000337347	0.00566689
254	GLRG_11395	2.16141	6.98081	16.6829	4.41765e-05	0.000739174		254	GLRG_09434	-6.30241	5.87727	44.5622	2.46398e-11	4.12281e-10		254	GLRG_06509	-2.35832	11.7177	19.8811	8.24096e-06	0.000137582		254	GLRG_11292	-1.78849	8.73398	9.44994	0.00211156	0.0353312		254	GLRG_01586	-2.2551	7.75794	12.7829	0.000349796	0.00585198
255	GLRG_07837	3.6213	5.66369	16.6379	4.52368e-05	0.000753946		255	GLRG_03349	-4.67097	9.75116	44.3065	2.80782e-11	4.6787e-10		255	GLRG_11823	-2.26546	7.38044	19.8779	8.25492e-06	0.000137582		255	GLRG_11743	-2.34209	4.46773	9.41524	0.00215189	0.0358649		255	GLRG_02044	3.38985	2.56262	12.7759	0.000351119	0.00585198
256	GLRG_01105	-2.91101	5.02668	16.6154	4.57769e-05	0.000759969		256	GLRG_11092	-3.50857	5.46551	44.2993	2.81823e-11	4.6787e-10		256	GLRG_10031	4.43592	3.47326	19.8622	8.32306e-06	0.000138176		256	GLRG_11438	5.57365	2.49214	9.40496	0.00216399	0.0359257		256	GLRG_11999	2.43567	8.64772	12.7347	0.000358937	0.00595891
257	GLRG_02884	1.78244	7.13516	16.5883	4.64364e-05	0.000767916		257	GLRG_09420	8.21584	4.34893	43.9406	3.38494e-11	5.57358e-10		257	GLRG_08207	-5.8319	4.51257	19.854	8.35896e-06	0.000138232		257	GLRG_07070	2.33658	3.83918	9.38509	0.00218758	0.0361663		257	GLRG_09494	3.33571	4.59715	12.694	0.000366824	0.00606616
258	GLRG_07443	-1.96804	8.56015	16.5707	4.68691e-05	0.000772069		258	GLRG_09719	5.73167	5.93831	43.9361	3.39267e-11	5.57358e-10		258	GLRG_01642	2.49937	6.95956	19.7907	8.64034e-06	0.000142331		258	GLRG_10981	2.28931	3.67132	9.37845	0.00219551	0.0361663		258	GLRG_01401	-7.33278	4.16692	12.6511	0.000375335	0.00618284
259	GLRG_00360	3.10883	5.24384	16.5562	4.72282e-05	0.000774981		259	GLRG_05840	-8.11904	3.00649	43.9289	3.40519e-11	5.57358e-10		259	GLRG_06869	4.51586	2.95588	19.7686	8.74054e-06	0.000143426		259	GLRG_11396	-2.24668	8.63099	9.35775	0.00222044	0.0364252		259	GLRG_06835	2.37354	4.47593	12.5577	0.000394567	0.00644993
260	GLRG_05825	5.13743	4.06426	16.5446	4.75194e-05	0.000776759		260	GLRG_01091	-3.39373	4.70051	43.9189	3.42271e-11	5.57358e-10		260	GLRG_08886	3.86262	8.39324	19.7353	8.89412e-06	0.000144866		260	GLRG_10921	2.99331	2.63153	9.35122	0.00222837	0.0364252		260	GLRG_04226	2.97572	8.50968	12.5536	0.000395438	0.00644993
261	GLRG_11774	-2.83353	6.18196	16.3264	5.3317e-05	0.000868188		261	GLRG_11170	6.09054	5.48605	43.9188	3.42284e-11	5.57358e-10		261	GLRG_04695	5.27333	4.52708	19.729	8.92377e-06	0.000144866		261	GLRG_01309	-1.3535	11.9138	9.32957	0.00225485	0.0364771		261	GLRG_02942	1.9193	5.5762	12.5505	0.000396101	0.00644993
262	GLRG_05588	-3.27909	4.04956	16.2734	5.4828e-05	0.000889385		262	GLRG_06483	3.91706	6.82965	43.9007	3.4547e-11	5.604e-10		262	GLRG_02622	-2.59585	10.5754	19.7275	8.93058e-06	0.000144866		262	GLRG_09433	-2.29891	7.61612	9.32123	0.00226514	0.0364771		262	GLRG_02748	2.14104	6.81508	12.5368	0.000399007	0.00647244
263	GLRG_11367	3.45356	6.1947	16.1941	5.71709e-05	0.000923864		263	GLRG_04761	5.54445	4.68144	43.8639	3.52015e-11	5.68846e-10		263	GLRG_11098	3.07037	7.66712	19.6508	9.29658e-06	0.00015023		263	GLRG_11101	2.91629	2.29243	9.31535	0.00227242	0.0364771		263	GLRG_00454	-5.10189	7.58107	12.5064	0.000405567	0.00655384
264	GLRG_10046	3.02891	4.40554	16.1764	5.77097e-05	0.000929038		264	GLRG_05319	5.98284	8.32424	43.8504	3.54459e-11	5.70625e-10		264	GLRG_05360	-2.05784	6.76211	19.6356	9.37085e-06	0.000150856		264	GLRG_06902	1.61148	7.36493	9.31312	0.00227518	0.0364771		264	GLRG_09024	3.84083	6.62584	12.4802	0.000411294	0.00662121
265	GLRG_01735	-2.24363	7.43615	16.1655	5.80412e-05	0.000930732		265	GLRG_11969	-4.11657	9.68614	43.8246	3.59168e-11	5.76024e-10		265	GLRG_02019	-2.29102	8.99884	19.6077	9.50848e-06	0.000152494		265	GLRG_07241	-1.34316	6.88596	9.30288	0.00228794	0.0364771		265	GLRG_11752	3.06094	3.98083	12.4434	0.000419476	0.00672745
266	GLRG_09274	2.95601	5.7691	16.1586	5.82528e-05	0.000930732		266	GLRG_03486	6.44252	8.41812	43.7743	3.68514e-11	5.87696e-10		266	GLRG_00892	-3.35718	2.91991	19.5151	9.98088e-06	0.000159469		266	GLRG_01917	3.2646	4.62377	9.3003	0.00229117	0.0364771		266	GLRG_02080	3.84345	4.63009	12.3901	0.000431605	0.00689594
267	GLRG_05840	-4.74422	3.00649	15.9785	6.40673e-05	0.0010198		267	GLRG_10025	7.32006	7.72022	43.7706	3.69211e-11	5.87696e-10		267	GLRG_11933	2.08767	6.39871	19.4889	1.01185e-05	0.000161062		267	GLRG_01975	1.15941	7.11133	9.29993	0.00229162	0.0364771		267	GLRG_00474	1.8747	5.62433	12.3812	0.000433684	0.00690322
268	GLRG_06143	-2.04218	5.31907	15.951	6.50027e-05	0.00103083		268	GLRG_01037	-6.78377	5.58324	43.7516	3.72806e-11	5.91203e-10		268	GLRG_07452	7.03209	3.24372	19.4662	1.02396e-05	0.000162383		268	GLRG_07044	5.65988	2.41073	9.27652	0.0023211	0.0368085		268	GLRG_09538	-3.13678	6.79227	12.3436	0.000442498	0.00699377
269	GLRG_09095	2.37748	5.89485	15.8758	6.76382e-05	0.00106863		269	GLRG_10101	-5.18141	9.7095	43.5819	4.0659e-11	6.42381e-10		269	GLRG_02234	2.77349	4.87852	19.445	1.0354e-05	0.000163585		269	GLRG_11623	2.29439	3.72671	9.25004	0.0023549	0.0372056		269	GLRG_00681	-9.10324	4.84915	12.3429	0.000442664	0.00699377
270	GLRG_07440	-2.17679	8.00699	15.8474	6.86608e-05	0.00108077		270	GLRG_07350	3.80545	5.98467	43.5744	4.08142e-11	6.42446e-10		270	GLRG_02883	3.05684	4.8884	19.3724	1.07551e-05	0.000168776		270	GLRG_05099	-1.50496	8.00685	9.23388	0.00237578	0.0373464		270	GLRG_00850	7.36924	3.77197	12.2998	0.000452999	0.00713054
271	GLRG_05906	1.83874	8.36567	15.8233	6.95413e-05	0.00109059		271	GLRG_07704	-4.48127	8.42766	43.562	4.1074e-11	6.44149e-10		271	GLRG_07776	-2.14098	11.5697	19.3712	1.0762e-05	0.000168776		271	GLRG_07028	5.66037	3.6589	9.22957	0.00238138	0.0373464		271	GLRG_05318	3.52667	3.77236	12.2837	0.000456928	0.0071482
272	GLRG_08503	6.50641	3.20785	15.816	6.98094e-05	0.00109077		272	GLRG_03572	3.24966	8.5567	43.3612	4.5513e-11	7.11141e-10		272	GLRG_05301	3.23657	4.47355	19.2905	1.12263e-05	0.000175411		272	GLRG_08075	-1.3329	8.47425	9.2104	0.00240645	0.0376007		272	GLRG_09541	-4.35825	6.55849	12.2729	0.000459584	0.0071482
273	GLRG_00235	-1.90261	8.11286	15.7775	7.1246e-05	0.00110914		273	GLRG_07850	-4.02212	7.57091	43.3031	4.68839e-11	7.29877e-10		273	GLRG_10973	3.92974	5.77046	19.2451	1.14967e-05	0.000178978		273	GLRG_00608	-1.67726	5.57287	9.18907	0.00243464	0.0377703		273	GLRG_02944	4.17053	5.93054	12.2691	0.000460525	0.0071482
274	GLRG_09711	3.20655	9.02487	15.7588	7.19509e-05	0.00111603		274	GLRG_11420	7.60389	5.57631	43.1966	4.95077e-11	7.67912e-10		274	GLRG_01911	2.8731	4.56981	19.2035	1.17499e-05	0.000182252		274	GLRG_05339	1.70712	5.74479	9.17233	0.00245702	0.0377703		274	GLRG_06924	3.70237	5.2982	12.2678	0.000460849	0.0071482
275	GLRG_00636	-3.28457	3.30886	15.6891	7.46527e-05	0.00115372		275	GLRG_07555	-6.95819	5.68376	43.1092	5.17687e-11	8.00062e-10		275	GLRG_05368	3.24443	3.5917	19.1469	1.21035e-05	0.000187054		275	GLRG_10602	-1.12582	11.2901	9.17109	0.00245868	0.0377703		275	GLRG_00232	-3.1293	6.51613	12.2484	0.000465663	0.00719661
276	GLRG_07984	2.69069	9.5789	15.6682	7.54845e-05	0.00116235		276	GLRG_06882	4.96258	5.65117	43.0494	5.33754e-11	8.19251e-10		276	GLRG_10289	3.98841	4.36307	19.138	1.216e-05	0.000187247		276	GLRG_04179	-1.44529	11.392	9.17078	0.00245909	0.0377703		276	GLRG_07973	-2.25594	7.19362	12.2398	0.000467805	0.00719917
277	GLRG_11888	-2.15046	5.74404	15.6322	7.69317e-05	0.00117832		277	GLRG_09247	-3.76458	4.94465	43.0481	5.34101e-11	8.19251e-10		277	GLRG_06009	-4.18654	6.16579	19.1062	1.23646e-05	0.000189709		277	GLRG_05509	3.71849	4.93516	9.16519	0.00246662	0.0377703		277	GLRG_05728	2.90236	4.79907	12.2342	0.000469217	0.00719917
278	GLRG_01907	4.56763	4.69866	15.6211	7.73849e-05	0.00117832		278	GLRG_03504	3.75214	5.60121	43.0416	5.35887e-11	8.19251e-10		278	GLRG_11445	2.46392	6.50744	19.0843	1.25072e-05	0.000191207		278	GLRG_00034	-1.75689	5.26001	9.16222	0.00247062	0.0377703		278	GLRG_11971	1.93069	10.3628	12.2182	0.000473251	0.00723496
279	GLRG_11180	6.5136	4.00708	15.6201	7.74275e-05	0.00117832		279	GLRG_08914	4.51112	6.00094	42.9949	5.48826e-11	8.36026e-10		279	GLRG_10468	2.91477	5.64645	19.0534	1.27111e-05	0.000193628		279	GLRG_02678	-1.42806	9.32963	9.13964	0.00250131	0.0379823		279	GLRG_08663	2.64699	5.19699	12.2038	0.000476912	0.00724271
280	GLRG_01189	-4.00989	7.07279	15.6151	7.76302e-05	0.00117832		280	GLRG_06801	-2.838	8.06711	42.9622	5.58081e-11	8.45671e-10		280	GLRG_02735	-2.35261	14.988	19.0363	1.28254e-05	0.000194671		280	GLRG_08739	1.90688	6.08937	9.13886	0.00250236	0.0379823		280	GLRG_03688	-2.92597	8.80605	12.2028	0.000477167	0.00724271
281	GLRG_09466	2.48861	5.06872	15.5722	7.94131e-05	0.00120109		281	GLRG_09490	3.72259	5.69355	42.9585	5.59138e-11	8.45671e-10		281	GLRG_11584	-2.89245	8.50028	19.0231	1.29147e-05	0.000195329		281	GLRG_00138	2.92998	2.27875	9.08588	0.00257591	0.0388406		281	GLRG_00038	7.36717	2.67467	12.1869	0.000481269	0.00727898
282	GLRG_01100	2.78808	4.7991	15.528	8.12919e-05	0.00122079		282	GLRG_10682	4.89704	5.80336	42.9496	5.61695e-11	8.46527e-10		282	GLRG_11974	-2.05303	7.0256	19.0096	1.30065e-05	0.00019602		282	GLRG_05486	-1.36527	11.0042	9.08497	0.00257719	0.0388406		282	GLRG_00175	3.12393	4.47637	12.1197	0.00049893	0.00751933
283	GLRG_00492	-1.89842	9.29927	15.5244	8.14485e-05	0.00122079		283	GLRG_06202	3.71092	6.56666	42.7181	6.32252e-11	9.49495e-10		283	GLRG_02116	4.21667	6.86826	18.9814	1.31996e-05	0.000198228		283	GLRG_10061	-1.49848	6.61181	9.076	0.00258986	0.0388937		283	GLRG_10486	3.26035	6.54992	12.1124	0.000500863	0.0075218
284	GLRG_00789	2.07537	5.97439	15.5214	8.15774e-05	0.00122079		284	GLRG_06248	5.15179	6.83562	42.7046	6.36623e-11	9.52692e-10		284	GLRG_06481	4.43862	6.00777	18.8269	1.43131e-05	0.000214192		284	GLRG_03395	-2.3677	4.2231	9.06626	0.00260369	0.0389439		284	GLRG_04091	-2.96059	7.5675	12.1028	0.000503473	0.00753003
285	GLRG_04807	6.15753	2.84866	15.5064	8.22258e-05	0.00122617		285	GLRG_09293	5.76116	9.56625	42.6801	6.44661e-11	9.61337e-10		285	GLRG_02993	-2.24183	4.95273	18.8174	1.43846e-05	0.000214207		285	GLRG_00975	2.03977	5.78948	9.06076	0.00261153	0.0389439		285	GLRG_05246	2.00809	6.41614	12.0968	0.00050509	0.00753003
286	GLRG_04944	-3.93694	2.76472	15.3207	9.07186e-05	0.00134809		286	GLRG_09093	5.66892	4.77866	42.6016	6.71055e-11	9.97197e-10		286	GLRG_05985	3.67735	6.18343	18.8069	1.44642e-05	0.000214207		286	GLRG_09387	1.82494	5.34963	9.04021	0.00264105	0.0392464		286	GLRG_05914	3.38155	5.86539	12.0907	0.000506727	0.00753003
287	GLRG_10139	2.20315	7.12822	15.3111	9.118e-05	0.00135023		287	GLRG_00969	-6.41671	3.95477	42.4287	7.33069e-11	1.08556e-09		287	GLRG_09349	3.04289	5.52971	18.8021	1.45006e-05	0.000214207		287	GLRG_08814	2.00729	4.74922	9.02414	0.00266437	0.0394549		287	GLRG_11546	2.0412	4.79343	12.0613	0.000514798	0.00759977
288	GLRG_06730	-2.87356	4.29342	15.2951	9.19551e-05	0.00135698		288	GLRG_10288	8.18866	4.04048	42.3291	7.71369e-11	1.1383e-09		288	GLRG_01651	-2.36118	8.32915	18.7978	1.45337e-05	0.000214207		288	GLRG_11937	-1.94966	4.51996	9.01779	0.00267365	0.0394549		288	GLRG_06551	2.20724	8.20487	12.0606	0.000514996	0.00759977
289	GLRG_07212	1.86222	5.88362	15.2472	9.43184e-05	0.00138703		289	GLRG_09339	8.56898	4.30735	42.3013	7.82395e-11	1.15058e-09		289	GLRG_03546	1.92766	8.24536	18.7935	1.45661e-05	0.000214207		289	GLRG_04332	2.41768	4.77226	8.96697	0.00274904	0.040427		289	GLRG_08754	3.55996	4.89018	12.0469	0.000518773	0.00762902
290	GLRG_07176	-2.63779	7.29052	15.2324	9.50574e-05	0.00139308		290	GLRG_02084	5.26766	7.38765	42.2546	8.01328e-11	1.17436e-09		290	GLRG_10282	5.44154	6.92765	18.7802	1.46683e-05	0.000214966		290	GLRG_07819	-1.78881	5.14767	8.94753	0.00277846	0.0407187		290	GLRG_09703	1.90264	7.32643	12.0391	0.00052096	0.00763476
291	GLRG_09538	2.82805	6.79227	15.2063	9.63819e-05	0.00140697		291	GLRG_06525	5.94311	4.89871	42.1884	8.28904e-11	1.2106e-09		291	GLRG_11131	-2.65864	8.77115	18.6897	1.53811e-05	0.000224637		291	GLRG_03700	-1.26424	9.71327	8.93369	0.00279958	0.0408874		291	GLRG_11451	-2.88806	5.95572	12.0238	0.000525269	0.00764902
292	GLRG_01895	-2.04802	6.59873	15.2007	9.66671e-05	0.00140697		292	GLRG_07450	3.60782	6.28804	42.1775	8.3355e-11	1.21321e-09		292	GLRG_06801	-1.81801	8.06711	18.67	1.55405e-05	0.000226189		292	GLRG_07864	-3.46764	2.87937	8.90179	0.00284891	0.0411628		292	GLRG_07696	3.8866	3.07708	12.0228	0.000525533	0.00764902
293	GLRG_01401	3.30674	4.16692	15.1527	9.91575e-05	0.00143829		293	GLRG_07399	-3.79933	6.96326	42.0765	8.77738e-11	1.26835e-09		293	GLRG_11580	-2.47247	3.81854	18.6577	1.56414e-05	0.000226716		293	GLRG_03369	2.70015	2.76709	8.89875	0.00285366	0.0411628		293	GLRG_11404	1.49599	7.78617	12.0125	0.000528457	0.00766533
294	GLRG_04916	3.01426	7.03267	15.1426	9.96872e-05	0.00144106		294	GLRG_11874	6.96131	6.41402	42.0755	8.78156e-11	1.26835e-09		294	GLRG_09387	2.34918	5.34963	18.6526	1.56834e-05	0.000226716		294	GLRG_01370	-1.1628	8.05894	8.89666	0.00285693	0.0411628		294	GLRG_00166	2.89131	3.21633	11.9949	0.00053347	0.00771173
295	GLRG_10015	-3.2804	7.01674	15.1332	0.000100183	0.00144332		295	GLRG_10758	4.0505	5.80298	42.0706	8.80386e-11	1.26835e-09		295	GLRG_08163	-3.34965	8.79285	18.6357	1.58226e-05	0.000227953		295	GLRG_03034	-1.6297	6.26521	8.8965	0.00285718	0.0411628		295	GLRG_03572	-1.93737	8.5567	11.988	0.000535444	0.00771403
296	GLRG_07690	2.94633	6.06678	15.115	0.000101156	0.00145242		296	GLRG_01753	-2.83956	6.40087	41.9577	9.32687e-11	1.33916e-09		296	GLRG_10971	2.10748	5.8643	18.5863	1.62386e-05	0.00023266		296	GLRG_01011	-2.53123	5.64667	8.86061	0.00291391	0.0418382		296	GLRG_06104	-2.01491	6.51454	11.9665	0.000541665	0.00777729
297	GLRG_05975	2.47787	6.32985	15.0716	0.000103511	0.00148121		297	GLRG_10993	5.27755	6.06737	41.7745	1.02432e-10	1.46578e-09		297	GLRG_05582	4.77456	3.23455	18.5765	1.63223e-05	0.00023266		297	GLRG_03314	-1.18006	11.8283	8.8317	0.00296042	0.0423629		297	GLRG_10957	-2.22603	6.37239	11.9546	0.000545121	0.00780055
298	GLRG_06803	-3.84543	4.13787	15.0643	0.000103911	0.00148195		298	GLRG_10153	-5.09438	8.06679	41.7591	1.03242e-10	1.47241e-09		298	GLRG_10758	2.30028	5.80298	18.5703	1.63752e-05	0.00023266		298	GLRG_00755	-1.31079	7.64181	8.79678	0.00301763	0.0430367		298	GLRG_01662	2.85137	7.63418	11.9205	0.000555187	0.00791793
299	GLRG_06901	-1.73154	7.72603	15.0518	0.000104601	0.0014861		299	GLRG_10653	-4.31185	10.6672	41.6305	1.10259e-10	1.56723e-09		299	GLRG_00370	3.71763	3.56684	18.5701	1.63766e-05	0.00023266		299	GLRG_05558	-1.36662	11.3955	8.77922	0.00304682	0.0433077		299	GLRG_05466	3.75847	3.52463	11.8968	0.000562295	0.00795432
300	GLRG_05318	-3.51539	3.77236	15.0464	0.000104901	0.0014861		300	GLRG_07690	4.98373	6.06678	41.5674	1.13874e-10	1.61322e-09		300	GLRG_09012	3.91202	4.90144	18.5647	1.6423e-05	0.00023266		300	GLRG_02947	-2.10127	10.5162	8.76676	0.0030677	0.043459		300	GLRG_06219	-2.59521	8.13049	11.891	0.000564071	0.00795432
301	GLRG_05845	1.96278	7.58702	14.9553	0.000110089	0.00155441		301	GLRG_05301	8.69163	4.47355	41.5407	1.15443e-10	1.63001e-09		301	GLRG_05349	3.61108	3.53916	18.5381	1.6654e-05	0.000235131		301	GLRG_01506	-1.20929	11.4926	8.73538	0.00312094	0.0439196		301	GLRG_09469	3.26849	3.76465	11.888	0.000564974	0.00795432
302	GLRG_10601	-2.37619	7.27122	14.9173	0.000112325	0.00158074		302	GLRG_04596	3.09173	7.51754	41.5077	1.1741e-10	1.65097e-09		302	GLRG_08888	-2.01881	10.6042	18.5247	1.67721e-05	0.000235131		302	GLRG_11123	5.74512	2.12843	8.73274	0.00312547	0.0439196		302	GLRG_05540	3.85931	2.59004	11.8872	0.000565224	0.00795432
303	GLRG_02054	-4.21702	2.53689	14.9026	0.000113206	0.00158787		303	GLRG_08974	8.62451	7.71907	41.5028	1.17705e-10	1.65097e-09		303	GLRG_10067	3.21607	4.19575	18.5149	1.68583e-05	0.000235131		303	GLRG_00213	-1.17471	11.0105	8.72314	0.00314196	0.0439196		303	GLRG_07512	-1.78828	6.71504	11.8731	0.000569493	0.00797526
304	GLRG_09437	3.1655	8.55873	14.8929	0.000113793	0.00159086		304	GLRG_05336	5.03708	10.0252	41.45	1.20924e-10	1.69054e-09		304	GLRG_10744	3.80926	3.17558	18.5104	1.68978e-05	0.000235131		304	GLRG_11805	-1.93671	8.90058	8.7216	0.00314461	0.0439196		304	GLRG_11144	3.73552	4.62314	11.8647	0.000572093	0.00797526
305	GLRG_08373	2.54114	6.01499	14.8471	0.000116587	0.00161776		305	GLRG_08552	-5.42122	4.48781	41.4292	1.22219e-10	1.70306e-09		305	GLRG_11876	-2.48811	5.87834	18.5099	1.69028e-05	0.000235131		305	GLRG_08002	-1.91114	11.7535	8.71266	0.00316008	0.0439196		305	GLRG_08510	3.65829	5.42191	11.8638	0.000572342	0.00797526
306	GLRG_08935	-2.75158	6.43298	14.8435	0.000116811	0.00161776		306	GLRG_04392	3.86862	8.00239	41.351	1.27205e-10	1.76674e-09		306	GLRG_06744	-2.11399	5.31166	18.5069	1.69294e-05	0.000235131		306	GLRG_01522	-1.28281	8.24621	8.71143	0.00316221	0.0439196		306	GLRG_10700	-2.93092	9.22899	11.848	0.000577221	0.00801696
307	GLRG_05267	3.54535	5.12025	14.8427	0.000116859	0.00161776		307	GLRG_08207	-8.82344	4.51257	41.0046	1.51872e-10	2.10247e-09		307	GLRG_05559	-2.41676	16.144	18.449	1.74514e-05	0.000241387		307	GLRG_06755	2.22849	4.56045	8.67708	0.00322237	0.0444866		307	GLRG_07229	2.59133	3.81154	11.8155	0.000587405	0.00810382
308	GLRG_09167	6.10062	3.7069	14.83	0.000117646	0.00162337		308	GLRG_11886	-2.90998	9.42327	40.9582	1.55521e-10	2.14598e-09		308	GLRG_09463	2.18132	5.98048	18.4444	1.74935e-05	0.000241387		308	GLRG_08269	-1.95603	4.94568	8.67617	0.00322397	0.0444866		308	GLRG_05512	3.7078	3.90655	11.8086	0.000589585	0.00810382
309	GLRG_00549	2.16418	8.44374	14.7793	0.000120854	0.00166224		309	GLRG_11807	-3.9014	7.70452	40.9035	1.59936e-10	2.19731e-09		309	GLRG_09740	-5.22345	3.47305	18.3937	1.79649e-05	0.00024709		309	GLRG_06414	-6.16792	2.75732	8.66901	0.00323667	0.0445173		309	GLRG_03050	3.49811	3.84633	11.8082	0.00058969	0.00810382
310	GLRG_08197	3.04547	4.40629	14.7271	0.000124247	0.00170338		310	GLRG_11238	5.13873	6.16263	40.8993	1.60275e-10	2.19731e-09		310	GLRG_01366	7.50334	3.57786	18.3738	1.81538e-05	0.000248883		310	GLRG_06617	-1.23516	10.429	8.62578	0.00331438	0.0454391		310	GLRG_10167	-1.87618	7.69553	11.8038	0.000591102	0.00810382
311	GLRG_01981	1.72578	8.14144	14.6926	0.00012654	0.00172924		311	GLRG_09437	5.8837	8.55873	40.8869	1.61295e-10	2.20419e-09		311	GLRG_05709	-1.75619	7.31101	18.3204	1.86696e-05	0.000254755		311	GLRG_02861	-2.16028	8.12192	8.61769	0.00332913	0.0454946		311	GLRG_09473	3.5024	4.47543	11.7338	0.000613751	0.00838727
312	GLRG_10882	2.26701	5.6543	14.675	0.000127731	0.00173667		312	GLRG_07795	4.2694	5.63927	40.713	1.76307e-10	2.40162e-09		312	GLRG_02907	3.70172	6.64806	18.3132	1.87409e-05	0.000254755		312	GLRG_04739	-1.38795	9.90043	8.59483	0.00337119	0.0457984		312	GLRG_04099	-3.33819	6.10731	11.7239	0.000617015	0.00840485
313	GLRG_10678	-1.80867	9.26759	14.6725	0.0001279	0.00173667		313	GLRG_02116	7.76686	6.86826	40.6677	1.80443e-10	2.45011e-09		313	GLRG_01708	7.28122	3.42635	18.311	1.87619e-05	0.000254755		313	GLRG_05246	1.56671	6.41614	8.59389	0.00337292	0.0457984		313	GLRG_01704	-2.04495	12.125	11.6755	0.000633281	0.00859886
314	GLRG_09453	-2.99984	5.17078	14.6629	0.000128555	0.00173999		314	GLRG_06263	-6.49444	6.1096	40.5666	1.90031e-10	2.57208e-09		314	GLRG_08206	4.38457	7.09344	18.2713	1.91571e-05	0.000259292		314	GLRG_06011	2.73	4.68102	8.57274	0.00341233	0.0461423		314	GLRG_00481	3.59955	4.72095	11.6557	0.000640069	0.00866336
315	GLRG_01794	2.77366	4.37291	14.6087	0.0001323	0.00178499		315	GLRG_10086	4.5619	8.20336	40.5397	1.9266e-10	2.59938e-09		315	GLRG_01776	-1.88339	6.95595	18.2324	1.95528e-05	0.000263807		315	GLRG_09519	5.44232	2.1304	8.5502	0.00345485	0.0461423		315	GLRG_01095	2.54311	10.0983	11.6427	0.000644562	0.00869648
316	GLRG_09431	-3.15364	5.48453	14.6015	0.000132811	0.00178516		316	GLRG_02070	-5.74819	3.53999	40.5185	1.94768e-10	2.6195e-09		316	GLRG_01187	3.30615	8.10021	18.1727	2.0175e-05	0.00027134		316	GLRG_01784	1.73133	4.74752	8.54949	0.0034562	0.0461423		316	GLRG_07401	2.65264	4.07857	11.6276	0.000649798	0.00873937
317	GLRG_04092	3.46638	4.09133	14.5966	0.000133152	0.00178516		317	GLRG_09658	2.42652	9.87041	40.4603	2.00649e-10	2.69009e-09		317	GLRG_00844	2.53125	6.11457	18.1519	2.03965e-05	0.000273455		317	GLRG_01661	1.75874	6.3496	8.54789	0.00345922	0.0461423		317	GLRG_02281	1.5869	9.12133	11.5972	0.000660507	0.00885538
318	GLRG_10665	2.85923	6.11604	14.5382	0.000137347	0.00183561		318	GLRG_09807	7.79364	5.82748	40.3992	2.07026e-10	2.76686e-09		318	GLRG_09070	7.27924	3.37917	18.1304	2.06287e-05	0.000274128		318	GLRG_02004	-1.34247	7.53111	8.54509	0.00346455	0.0461423		318	GLRG_01567	2.37775	4.01574	11.5907	0.000662816	0.00885839
319	GLRG_10958	2.26969	5.76714	14.4932	0.000140669	0.00187412		319	GLRG_10468	5.0164	5.64645	40.3678	2.10383e-10	2.80291e-09		319	GLRG_10457	-2.27938	6.84028	18.1216	2.07232e-05	0.000274128		319	GLRG_03900	-1.22047	10.8874	8.54122	0.00347193	0.0461423		319	GLRG_01071	-3.30389	5.11532	11.5822	0.000665872	0.00887133
320	GLRG_05559	-2.11737	16.144	14.4795	0.000141692	0.00188184		320	GLRG_00919	-4.64637	3.0688	40.3584	2.11394e-10	2.80757e-09		320	GLRG_02437	2.73188	5.13023	18.1196	2.07458e-05	0.000274128		320	GLRG_07251	5.78496	2.92487	8.54001	0.00347425	0.0461423		320	GLRG_10930	-2.42506	8.86024	11.5324	0.000683948	0.00908368
321	GLRG_07988	-1.84965	6.8526	14.4292	0.000145532	0.00192683		321	GLRG_06803	-6.88387	4.13787	40.3416	2.13224e-10	2.82306e-09		321	GLRG_07569	3.63663	3.5519	18.1191	2.07506e-05	0.000274128		321	GLRG_05845	1.52529	7.58702	8.51561	0.00352112	0.0466192		321	GLRG_11290	5.9913	2.77676	11.5225	0.000687598	0.00910372
322	GLRG_00072	-2.19826	4.36125	14.3868	0.000148845	0.00196458		322	GLRG_03869	5.04263	6.70038	40.3251	2.15028e-10	2.8381e-09		322	GLRG_10836	5.47557	4.21994	18.1139	2.08079e-05	0.000274128		322	GLRG_07682	-1.86557	8.39347	8.5001	0.00355127	0.0468083		322	GLRG_06196	3.22923	2.98599	11.4746	0.000705547	0.00924546
323	GLRG_07943	-3.77468	3.08123	14.3489	0.000151871	0.0019983		323	GLRG_11904	-3.34477	6.57261	40.2985	2.17972e-10	2.85941e-09		323	GLRG_06813	4.66081	5.03456	18.1115	2.08337e-05	0.000274128		323	GLRG_04419	-1.21	8.71822	8.49695	0.00355743	0.0468083		323	GLRG_08539	4.07707	4.80634	11.4736	0.000705901	0.00924546
324	GLRG_02614	-1.85929	5.6316	14.3185	0.000154339	0.00202451		324	GLRG_01257	5.6637	5.93395	40.2984	2.17988e-10	2.85941e-09		324	GLRG_11155	-3.44906	5.97036	18.0346	2.16928e-05	0.000284551		324	GLRG_03332	5.53945	2.4789	8.46988	0.00361076	0.0473633		324	GLRG_05254	3.09265	9.31233	11.4721	0.000706472	0.00924546
325	GLRG_08936	-4.17959	2.75769	14.3018	0.000155716	0.00203516		325	GLRG_05412	-3.2578	6.25523	40.2911	2.18805e-10	2.86129e-09		325	GLRG_10489	3.1202	5.20674	18.0001	2.20888e-05	0.000288853		325	GLRG_08595	-1.58793	5.64855	8.44713	0.0036562	0.0478118		325	GLRG_04082	3.73416	5.11678	11.4707	0.000707005	0.00924546
326	GLRG_00474	-1.79156	5.62433	14.2971	0.000156109	0.00203516		326	GLRG_04100	-3.88945	5.30851	40.2188	2.27058e-10	2.96011e-09		326	GLRG_02790	1.5687	8.92546	17.8895	2.34105e-05	0.000305198		326	GLRG_01428	2.08733	3.51817	8.43875	0.00367308	0.0478852		326	GLRG_01400	3.0127	4.17165	11.4466	0.000716255	0.00931023
327	GLRG_11385	2.95482	5.84384	14.1907	0.000165183	0.00214687		327	GLRG_02074	5.00984	5.48515	40.1105	2.3999e-10	3.11914e-09		327	GLRG_05552	3.85553	3.16956	17.8506	2.38941e-05	0.00031055		327	GLRG_06772	1.58019	5.18924	8.41802	0.00371521	0.0480348		327	GLRG_02071	-3.2382	4.68537	11.4433	0.000717541	0.00931023
328	GLRG_04346	-6.76357	2.62413	14.1738	0.000166677	0.00215968		328	GLRG_10829	4.98659	6.3714	40.0509	2.47426e-10	3.20598e-09		328	GLRG_08292	3.90325	5.25034	17.8296	2.41597e-05	0.000313044		328	GLRG_07306	-1.39922	6.26902	8.41561	0.00372013	0.0480348		328	GLRG_11923	4.89692	3.51339	11.4406	0.000718564	0.00931023
329	GLRG_09600	1.76321	6.43073	14.1651	0.000167446	0.00216306		329	GLRG_02907	6.61998	6.64806	40.0346	2.49502e-10	3.22306e-09		329	GLRG_06868	4.40477	3.82837	17.8191	2.42927e-05	0.000313106		329	GLRG_11105	2.35509	3.55461	8.41105	0.00372947	0.0480348		329	GLRG_11302	-2.5356	6.23516	11.435	0.000720721	0.00931023
330	GLRG_08359	2.95573	4.11	14.1504	0.000168763	0.00217346		330	GLRG_11938	-4.42462	8.56583	39.9808	2.5647e-10	3.30302e-09		330	GLRG_02020	2.69875	4.42314	17.8176	2.43118e-05	0.000313106		330	GLRG_11444	-2.09276	5.70234	8.41091	0.00372976	0.0480348		330	GLRG_02040	2.82632	5.77598	11.3977	0.000735348	0.0094326
331	GLRG_01060	2.02208	5.92001	14.0897	0.000174294	0.00223792		331	GLRG_06247	6.99756	6.2474	39.9409	2.61758e-10	3.36094e-09		331	GLRG_06524	2.05673	6.00135	17.7504	2.51867e-05	0.000323394		331	GLRG_06764	-1.3382	6.73036	8.38728	0.00377855	0.0483878		331	GLRG_04882	3.6076	2.82917	11.3796	0.000742561	0.0094326
332	GLRG_10218	6.50027	5.06333	13.9611	0.000186632	0.00238912		332	GLRG_11774	-4.69589	6.18196	39.8964	2.67793e-10	3.42807e-09		332	GLRG_11874	3.61827	6.41402	17.7142	2.56707e-05	0.000328616		332	GLRG_00204	-1.25439	6.97159	8.3817	0.00379018	0.0483878		332	GLRG_09686	3.61107	4.58609	11.3784	0.000743021	0.0094326
333	GLRG_05589	-5.09536	4.51245	13.899	0.000192906	0.00246201		333	GLRG_09088	6.04402	8.75742	39.8769	2.70488e-10	3.45218e-09		333	GLRG_08996	-2.14681	6.66918	17.6608	2.64014e-05	0.000336955		333	GLRG_02883	2.71006	4.8884	8.37776	0.0037984	0.0483878		333	GLRG_04107	-1.8156	9.60906	11.3783	0.000743067	0.0094326
334	GLRG_08880	-2.46892	5.34879	13.8429	0.000198747	0.00252226		334	GLRG_05302	8.96798	4.69603	39.8115	2.79694e-10	3.55898e-09		334	GLRG_00793	-1.96515	6.41617	17.6538	2.64983e-05	0.000337179		334	GLRG_05363	2.18632	9.18236	8.37558	0.00380296	0.0483878		334	GLRG_11110	-3.24793	7.87758	11.3778	0.000743262	0.0094326
335	GLRG_00508	-3.09207	5.57073	13.8423	0.000198813	0.00252226		335	GLRG_10022	-5.03292	3.4335	39.8029	2.80934e-10	3.56408e-09		335	GLRG_11493	4.25407	3.46827	17.6314	2.6812e-05	0.000340152		335	GLRG_00924	3.24363	3.00693	8.37027	0.0038141	0.0483878		335	GLRG_08635	2.97571	6.82208	11.3728	0.000745287	0.0094326
336	GLRG_01017	4.56899	4.86011	13.8195	0.000201232	0.00254534		336	GLRG_02718	3.7918	6.15836	39.7027	2.9572e-10	3.7405e-09		336	GLRG_09134	4.12397	4.6219	17.6182	2.69993e-05	0.000340508		336	GLRG_02663	-6.06326	2.49314	8.35945	0.00383688	0.0485319		336	GLRG_07989	1.93744	7.53384	11.3717	0.00074573	0.0094326
337	GLRG_02961	2.30083	6.92782	13.7431	0.000209586	0.00264314		337	GLRG_09977	8.68019	4.4152	39.6883	2.97899e-10	3.75688e-09		337	GLRG_11486	3.92195	3.51748	17.6181	2.70002e-05	0.000340508		337	GLRG_02084	2.39533	7.38765	8.35339	0.00384969	0.0485495		337	GLRG_01192	-2.4313	5.83932	11.3176	0.000767762	0.00968245
338	GLRG_01908	2.17091	6.63918	13.681	0.00021664	0.00272402		338	GLRG_03245	-3.08411	4.93338	39.6756	2.99845e-10	3.77024e-09		338	GLRG_07024	2.79828	7.24524	17.5659	2.77514e-05	0.000348945		338	GLRG_07446	2.14202	4.4334	8.33953	0.00387917	0.0487765		338	GLRG_11008	2.20801	5.16368	11.3118	0.000770148	0.00968382
339	GLRG_09528	2.88869	4.74851	13.6621	0.00021883	0.00274345		339	GLRG_05371	4.22059	6.04792	39.6291	3.07068e-10	3.84967e-09		339	GLRG_09543	-3.23966	7.5528	17.5583	2.78639e-05	0.000349326		339	GLRG_00904	2.6657	6.31288	8.32849	0.0039028	0.0488907		339	GLRG_11870	4.02883	4.21994	11.3004	0.000774911	0.00971496
340	GLRG_11585	2.56081	6.83998	13.6423	0.00022115	0.00276438		340	GLRG_04126	5.12458	6.2118	39.5232	3.24193e-10	4.05241e-09		340	GLRG_06218	-1.59118	7.35268	17.552	2.79554e-05	0.000349442		340	GLRG_05426	-1.47001	6.21726	8.32456	0.00391126	0.0488907		340	GLRG_01073	-2.04231	6.34578	11.2748	0.00078566	0.00980655
341	GLRG_12002	-2.83964	7.39889	13.5985	0.000226367	0.00282129		341	GLRG_10988	7.99792	3.95873	39.4872	3.3021e-10	4.11552e-09		341	GLRG_12005	-2.43917	13.6035	17.5075	2.86174e-05	0.000356614		341	GLRG_08924	2.89951	6.64563	8.30753	0.0039481	0.0489986		341	GLRG_05835	4.55727	2.81375	11.2677	0.000788671	0.00980655
342	GLRG_09830	2.71129	5.85646	13.5679	0.000230081	0.0028592		342	GLRG_10994	5.87404	8.94611	39.4006	3.45183e-10	4.28955e-09		342	GLRG_11581	-2.46043	6.50342	17.5013	2.8711e-05	0.000356614		342	GLRG_03283	1.9889	5.56215	8.30533	0.0039529	0.0489986		342	GLRG_04093	1.60872	6.22345	11.2666	0.000789138	0.00980655
343	GLRG_00797	3.50425	4.41629	13.5244	0.000235486	0.00291734		343	GLRG_10067	8.35911	4.19575	39.359	3.52625e-10	4.36926e-09		343	GLRG_06018	3.41444	3.58881	17.4967	2.87809e-05	0.000356614		343	GLRG_04197	-1.31221	6.95728	8.30085	0.00396266	0.0489986		343	GLRG_11945	3.45279	3.84444	11.2513	0.000795662	0.00985879
344	GLRG_03662	-2.57742	8.06624	13.5192	0.000236133	0.00291734		344	GLRG_04076	6.38002	6.25138	39.2839	3.66448e-10	4.52184e-09		344	GLRG_09435	-3.77178	5.35991	17.4843	2.89684e-05	0.000357895		344	GLRG_04027	-1.247	11.0404	8.29931	0.003966	0.0489986		344	GLRG_09495	2.65985	5.0025	11.2133	0.000812114	0.0100207
345	GLRG_01804	3.11113	11.3224	13.4516	0.000244794	0.00301558		345	GLRG_09543	-5.28734	7.5528	39.2806	3.67067e-10	4.52184e-09		345	GLRG_07406	5.32502	6.21957	17.4773	2.90759e-05	0.000358181		345	GLRG_09945	-1.80831	9.05503	8.25664	0.00406033	0.0499649		345	GLRG_10072	3.2577	3.30908	11.2103	0.000813444	0.0100207
346	GLRG_03699	-4.20866	2.64091	13.4127	0.000249933	0.00306998		346	GLRG_06820	4.6087	6.46823	39.2218	3.78298e-10	4.64673e-09		346	GLRG_05916	3.26558	4.54796	17.4578	2.93754e-05	0.000360825		346	GLRG_00772	-1.90458	4.82038	8.25333	0.00406773	0.0499649		346	GLRG_01784	2.24366	4.74752	11.1842	0.000824954	0.0101104
347	GLRG_06924	-3.62815	5.2982	13.3702	0.00025565	0.0031294		347	GLRG_01652	-2.61061	6.96758	39.1938	3.83751e-10	4.70012e-09		347	GLRG_00140	4.40019	5.85758	17.4438	2.95935e-05	0.000362345										347	GLRG_02039	3.10518	5.78937	11.183	0.000825488	0.0101104
348	GLRG_08167	6.13479	4.45574	13.3659	0.000256243	0.0031294		348	GLRG_11421	8.63803	4.41215	39.0543	4.12187e-10	5.0339e-09		348	GLRG_07451	3.56549	5.9814	17.4389	2.96697e-05	0.000362345										348	GLRG_02673	3.24038	4.05387	11.1499	0.000840355	0.010263
349	GLRG_11853	-4.64629	2.96765	13.3069	0.000264431	0.00322015		349	GLRG_06009	-6.41581	6.16579	38.9585	4.32904e-10	5.27175e-09		349	GLRG_07385	-1.67811	6.46024	17.4205	2.99582e-05	0.000364352										349	GLRG_05278	3.09531	7.01149	11.1223	0.000852962	0.0103777
350	GLRG_00347	2.73641	7.93583	13.2906	0.000266746	0.00323545		350	GLRG_09435	-6.06124	5.35991	38.9384	4.37403e-10	5.31132e-09		350	GLRG_08997	-2.16853	6.66155	17.4175	3.00054e-05	0.000364352										350	GLRG_04883	2.55497	4.76578	11.1187	0.000854637	0.0103777
351	GLRG_00021	-2.12743	5.67486	13.2873	0.00026721	0.00323545		351	GLRG_08556	4.02612	8.69028	38.9252	4.40363e-10	5.33203e-09		351	GLRG_07850	-2.41832	7.57091	17.405	3.02023e-05	0.000365697										351	GLRG_06862	1.69592	6.65289	11.112	0.000857712	0.0103854
352	GLRG_05704	-2.44025	5.24868	13.2631	0.000270685	0.00326821		352	GLRG_09601	8.6382	4.41999	38.8425	4.59408e-10	5.54682e-09		352	GLRG_01787	4.79824	4.03252	17.3827	3.05592e-05	0.000368736										352	GLRG_01713	2.66634	4.65199	11.0963	0.000864983	0.0104378
353	GLRG_02735	-1.93372	14.988	13.2527	0.000272186	0.00327703		353	GLRG_11745	-3.63093	4.50596	38.756	4.80237e-10	5.7805e-09		353	GLRG_06491	-1.83922	6.72493	17.3785	3.06268e-05	0.000368736										353	GLRG_04711	4.49265	4.89568	11.0921	0.000866953	0.0104378
354	GLRG_09433	-2.75576	7.61612	13.2307	0.000275398	0.00329959		354	GLRG_02342	5.31502	4.74933	38.7509	4.81481e-10	5.7805e-09		354	GLRG_11438	5.73421	2.49214	17.3721	3.07297e-05	0.000368931										354	GLRG_06867	4.08201	4.2418	11.0835	0.000871015	0.0104571
355	GLRG_09382	6.01991	2.29565	13.2256	0.000276153	0.00329959		355	GLRG_09473	-7.03607	4.47543	38.6464	5.07968e-10	6.08131e-09		355	GLRG_06512	3.34164	6.86058	17.3423	3.12156e-05	0.000371919										355	GLRG_06527	-8.30087	4.12243	11.0619	0.000881209	0.0105497
356	GLRG_07175	-2.71855	5.12669	13.2216	0.000276744	0.00329959		356	GLRG_01594	-4.14114	6.18478	38.6405	5.09496e-10	6.08246e-09		356	GLRG_00368	5.95122	2.51866	17.3417	3.12258e-05	0.000371919										356	GLRG_08993	3.25074	3.3632	10.9979	0.000912145	0.0108894
357	GLRG_02683	-2.56194	5.02657	13.2187	0.000277166	0.00329959		357	GLRG_11445	3.81268	6.50744	38.4757	5.54404e-10	6.60005e-09		357	GLRG_09819	2.16905	9.05839	17.3338	3.13563e-05	0.000371919										357	GLRG_09819	1.84816	9.05839	10.9825	0.000919748	0.0109494
358	GLRG_10722	3.86306	6.5597	13.2	0.000279955	0.00331768		358	GLRG_11801	-6.906	2.43367	38.4312	5.67179e-10	6.73327e-09		358	GLRG_09093	2.62407	4.77866	17.3318	3.13894e-05	0.000371919										358	GLRG_03495	-1.47449	10.8719	10.9693	0.000926348	0.0109971
359	GLRG_00991	-3.77466	5.66168	13.198	0.000280247	0.00331768		359	GLRG_02475	4.41533	5.08067	38.3953	5.77708e-10	6.83916e-09		359	GLRG_11240	4.99283	8.83885	17.3302	3.14162e-05	0.000371919										359	GLRG_09459	1.96023	6.41766	10.947	0.000937545	0.0110991
360	GLRG_09710	3.08464	5.79997	13.1138	0.000293123	0.00346048		360	GLRG_11792	-3.74432	15.1212	38.332	5.96766e-10	7.04515e-09		360	GLRG_11776	-2.84929	6.89758	17.318	3.1617e-05	0.000373256										360	GLRG_11748	3.80819	4.51253	10.9375	0.000942396	0.0111255
361	GLRG_05348	6.27673	5.84408	13.1079	0.000294056	0.00346187		361	GLRG_04410	3.79019	5.7424	38.242	6.24915e-10	7.35703e-09		361	GLRG_05874	3.46036	4.7193	17.2795	3.22652e-05	0.000379853										361	GLRG_09679	-3.23112	7.79379	10.9109	0.000955988	0.0112547
362	GLRG_07742	2.87024	6.09169	13.0558	0.000302348	0.00354966		362	GLRG_06931	4.60655	8.95614	38.0853	6.77192e-10	7.94664e-09		362	GLRG_11964	-2.89259	8.74445	17.2528	3.27216e-05	0.000384163										362	GLRG_05398	2.16475	6.19079	10.9057	0.000958697	0.0112554
363	GLRG_09069	3.85182	3.64475	13.0273	0.000306979	0.00359178		363	GLRG_04977	-3.53633	4.60056	38.0808	6.78737e-10	7.94664e-09		363	GLRG_03383	5.75395	2.45514	17.2336	3.30536e-05	0.000386991										363	GLRG_09977	5.91913	4.4152	10.8804	0.000971897	0.0113256
364	GLRG_06744	1.86899	5.31166	13.0234	0.000307626	0.00359178		364	GLRG_11495	-3.0683	10.6924	37.8897	7.48597e-10	8.74049e-09		364	GLRG_03588	3.32903	4.97047	17.1953	3.37276e-05	0.000393797										364	GLRG_11184	5.85207	2.33483	10.8772	0.000973531	0.0113256
365	GLRG_01766	3.98449	2.81806	13.0176	0.000308574	0.00359298		365	GLRG_11744	-4.11372	8.49322	37.8641	7.58496e-10	8.83181e-09		365	GLRG_07350	2.084	5.98467	17.1794	3.40101e-05	0.000396008										365	GLRG_10885	3.9117	5.54589	10.8758	0.000974279	0.0113256
366	GLRG_08506	2.1088	8.68484	13.0018	0.000311187	0.00361089		366	GLRG_05713	9.51777	5.07586	37.809	7.80218e-10	9.05991e-09		366	GLRG_11241	3.58952	4.80751	17.1652	3.42657e-05	0.000397894										366	GLRG_03284	2.57129	6.86499	10.8738	0.00097533	0.0113256
367	GLRG_06159	3.36808	2.97847	12.9981	0.000311811	0.00361089		367	GLRG_02281	-2.71568	9.12133	37.6864	8.30818e-10	9.62119e-09		367	GLRG_07028	3.43619	3.6589	17.1224	3.50468e-05	0.000405856										367	GLRG_02084	-2.6985	7.38765	10.8544	0.000985597	0.0113845
368	GLRG_00534	1.72017	7.50292	12.9678	0.000316895	0.00365979		368	GLRG_00512	-5.54751	6.85953	37.549	8.91442e-10	1.02952e-08		368	GLRG_11921	-2.59114	6.49974	17.1032	3.54025e-05	0.000408426										368	GLRG_02897	3.13659	4.13654	10.8541	0.000985766	0.0113845
369	GLRG_10962	-1.9847	15.0795	12.9313	0.000323136	0.00372175		369	GLRG_05288	6.19263	5.22007	37.4665	9.29971e-10	1.0711e-08		369	GLRG_01962	3.94018	5.52547	17.1001	3.5461e-05	0.000408426										369	GLRG_08556	-2.34495	8.69028	10.8464	0.000989883	0.0114011
370	GLRG_01594	-2.24625	6.18478	12.9024	0.000328157	0.00376937		370	GLRG_11241	9.08074	4.80751	37.4392	9.43071e-10	1.08326e-08		370	GLRG_01873	-1.84143	11.3945	17.094	3.55745e-05	0.000408625										370	GLRG_10602	-1.41612	11.2901	10.835	0.000995993	0.0114405
371	GLRG_07795	2.42889	5.63927	12.888	0.000330696	0.0037883		371	GLRG_04217	2.93552	10.2563	37.3134	1.00593e-09	1.15235e-08		371	GLRG_00347	2.96937	7.93583	17.0881	3.56848e-05	0.000408789										371	GLRG_01888	-4.70124	6.90584	10.8275	0.00100002	0.0114558
372	GLRG_02281	-1.53438	9.12133	12.8214	0.000342671	0.00391462		372	GLRG_11979	-4.01076	5.7875	37.2372	1.04601e-09	1.19504e-08		372	GLRG_09254	-2.0462	8.84529	17.0538	3.63362e-05	0.000415132										372	GLRG_11133	2.80893	4.37533	10.8074	0.00101093	0.0114817
373	GLRG_08941	-3.50897	6.93398	12.8166	0.000343566	0.00391462		373	GLRG_05819	-3.82426	4.99503	37.22	1.05528e-09	1.19783e-08		373	GLRG_06686	2.28294	7.1505	17.0368	3.66629e-05	0.000417741										373	GLRG_01790	3.06486	4.25872	10.8055	0.00101199	0.0114817
374	GLRG_00836	3.38949	5.45536	12.757	0.000354683	0.00402751		374	GLRG_01068	-3.42347	6.75975	37.2172	1.05678e-09	1.19783e-08		374	GLRG_09741	3.0475	3.98034	17.0283	3.68271e-05	0.00041849										374	GLRG_11776	2.32648	6.89758	10.7983	0.00101592	0.0114817
375	GLRG_11591	2.29412	4.25007	12.7534	0.000355369	0.00402751		375	GLRG_09020	6.65817	6.77508	37.217	1.05691e-09	1.19783e-08		375	GLRG_09386	2.22853	4.99698	16.9929	3.75194e-05	0.00042522										375	GLRG_10572	-2.26916	6.25418	10.7963	0.00101703	0.0114817
376	GLRG_07989	-1.88571	7.53384	12.7227	0.000361241	0.00408318		376	GLRG_01933	8.0747	4.00862	37.1833	1.07531e-09	1.21544e-08		376	GLRG_00927	4.12111	6.33452	16.9759	3.78565e-05	0.00042682										376	GLRG_06540	-2.23916	6.61209	10.7906	0.00102019	0.0114817
377	GLRG_08860	-3.18611	2.44343	12.6838	0.000368838	0.00415018		377	GLRG_03555	3.84981	6.28941	37.1549	1.09111e-09	1.23003e-08		377	GLRG_06608	5.94773	2.49787	16.9757	3.78615e-05	0.00042682										377	GLRG_08703	-1.89973	7.26054	10.7893	0.00102086	0.0114817
378	GLRG_11028	-2.40202	4.67079	12.6824	0.000369122	0.00415018		378	GLRG_01832	4.0723	5.82089	37.1327	1.10359e-09	1.24081e-08		378	GLRG_04797	3.06362	7.27615	16.9679	3.80168e-05	0.000427438										378	GLRG_06009	3.07792	6.16579	10.7887	0.0010212	0.0114817
379	GLRG_09474	-2.96636	3.45994	12.6679	0.000371993	0.00417143		379	GLRG_05703	3.93306	5.57098	37.0911	1.12737e-09	1.2642e-08		379	GLRG_09292	2.75704	6.12707	16.9166	3.90576e-05	0.000437981										379	GLRG_03280	2.6759	5.945	10.7692	0.00103201	0.0115726
380	GLRG_04585	1.88367	7.1525	12.6608	0.000373399	0.00417617		380	GLRG_05478	4.22466	5.01688	36.919	1.23139e-09	1.3768e-08		380	GLRG_00265	-1.98653	9.70162	16.8931	3.9545e-05	0.000441211										380	GLRG_11749	2.78006	3.05218	10.7468	0.0010446	0.0115925
381	GLRG_01586	1.81931	7.75794	12.6491	0.000375744	0.00419137		381	GLRG_07451	6.36463	5.9814	36.9145	1.23426e-09	1.3768e-08		381	GLRG_07244	1.93937	7.50086	16.8927	3.95533e-05	0.000441211										381	GLRG_04944	3.87189	2.76472	10.744	0.00104616	0.0115925
382	GLRG_08986	2.08959	6.56026	12.6415	0.000377273	0.00419741		382	GLRG_08913	4.46821	6.00209	36.9038	1.24103e-09	1.38072e-08		382	GLRG_01940	3.73046	4.91326	16.8504	4.04451e-05	0.000449978										382	GLRG_02738	-1.73322	7.75257	10.743	0.00104674	0.0115925
383	GLRG_02266	2.0652	5.20774	12.6346	0.000378665	0.0042019		383	GLRG_07385	-2.452	6.46024	36.8894	1.25024e-09	1.38734e-08		383	GLRG_11741	2.84066	10.0309	16.8146	4.12158e-05	0.000457355										383	GLRG_10121	-2.20083	8.07035	10.736	0.00105072	0.0115925
384	GLRG_05288	3.7127	5.22007	12.6061	0.000384487	0.00425539		384	GLRG_10958	3.57774	5.76714	36.7388	1.35062e-09	1.49483e-08		384	GLRG_11010	-3.68876	4.02752	16.7739	4.21075e-05	0.000466033										384	GLRG_01627	-1.53959	10.0664	10.7356	0.00105096	0.0115925
385	GLRG_01115	-6.50538	2.40255	12.5915	0.000387502	0.00427762		385	GLRG_01831	-6.09421	3.66475	36.7336	1.35426e-09	1.49497e-08		385	GLRG_11056	2.61665	3.91065	16.7595	4.24288e-05	0.000468369										385	GLRG_07988	1.75621	6.8526	10.731	0.00105357	0.0115925
386	GLRG_01061	1.92768	6.93998	12.5699	0.000392009	0.00431616		386	GLRG_07101	6.30664	7.02163	36.7174	1.36558e-09	1.50355e-08		386	GLRG_07450	2.0355	6.28804	16.7461	4.27299e-05	0.000469983										386	GLRG_05557	3.0816	2.98345	10.7275	0.00105553	0.0115925
387	GLRG_06505	-3.67975	2.44543	12.5482	0.000396598	0.00435541		387	GLRG_07602	-6.44005	4.97122	36.6789	1.39276e-09	1.52951e-08		387	GLRG_01861	-1.95483	5.88143	16.7393	4.28838e-05	0.000469983										387	GLRG_10611	1.92257	6.40925	10.7274	0.0010556	0.0115925
388	GLRG_09717	3.18885	3.94288	12.543	0.000397699	0.00435624		388	GLRG_11780	-4.03525	8.71547	36.6711	1.39834e-09	1.53169e-08		388	GLRG_09473	-4.50055	4.47543	16.7383	4.29067e-05	0.000469983										388	GLRG_01017	-5.47213	4.86011	10.7026	0.00106986	0.0117188
389	GLRG_11866	-2.9647	4.93914	12.514	0.00040391	0.0044129		389	GLRG_11343	4.10881	4.8531	36.5985	1.45147e-09	1.58579e-08		389	GLRG_03272	3.08451	3.55115	16.6992	4.38001e-05	0.000478536										389	GLRG_00721	1.7406	7.01498	10.6842	0.00108054	0.0118007
390	GLRG_11213	3.90824	5.39534	12.4937	0.000408334	0.0044498		390	GLRG_02622	-3.70733	10.5754	36.5682	1.47417e-09	1.60646e-08		390	GLRG_03548	1.93938	6.40134	16.6907	4.39967e-05	0.000479452										390	GLRG_04066	3.4406	4.84411	10.6781	0.00108409	0.0118007
391	GLRG_09807	4.44245	5.82748	12.4725	0.000412987	0.00448001		391	GLRG_00903	6.00577	7.18138	36.484	1.53926e-09	1.67311e-08		391	GLRG_03377	4.17799	3.9625	16.6748	4.43668e-05	0.000482248										391	GLRG_10970	2.70166	7.20798	10.6755	0.00108566	0.0118007
392	GLRG_01651	-1.88432	8.32915	12.4687	0.000413824	0.00448001		392	GLRG_09602	5.89723	7.26142	36.3956	1.61069e-09	1.74628e-08		392	GLRG_07697	-4.02961	6.66046	16.665	4.45956e-05	0.000483498										392	GLRG_05510	3.72217	3.72248	10.6602	0.00109466	0.0118544
393	GLRG_05494	-2.99646	3.75272	12.4667	0.000414269	0.00448001		393	GLRG_00789	3.13623	5.97439	36.3571	1.64281e-09	1.77658e-08		393	GLRG_11984	-2.38809	6.7408	16.6535	4.48686e-05	0.00048522										393	GLRG_10835	3.36235	5.84228	10.6568	0.0010967	0.0118544
394	GLRG_01073	1.69786	6.34578	12.4258	0.000423434	0.00456215		394	GLRG_01765	6.6095	6.18831	36.251	1.73467e-09	1.87115e-08		394	GLRG_08967	6.53429	2.89857	16.6404	4.51793e-05	0.00048734										394	GLRG_06489	-1.97579	6.90089	10.6529	0.00109897	0.0118544
395	GLRG_05286	3.98282	5.39143	12.4233	0.000424011	0.00456215		395	GLRG_11425	-3.08249	6.65566	36.1622	1.81555e-09	1.95344e-08		395	GLRG_07963	6.1715	2.67523	16.6157	4.57709e-05	0.000492471										395	GLRG_03566	-1.70127	7.31853	10.623	0.00111688	0.0120171
396	GLRG_08581	2.17235	7.83036	12.3468	0.00044175	0.00474101		396	GLRG_00376	-3.19857	8.37954	36.0813	1.89251e-09	2.0311e-08		396	GLRG_02077	4.88385	5.22379	16.6032	4.60739e-05	0.00049448										396	GLRG_11778	2.27319	7.78814	10.6012	0.00113015	0.0121292
397	GLRG_02963	2.66062	4.0813	12.3135	0.000449698	0.00480355		397	GLRG_11155	-5.05503	5.97036	35.9596	2.01447e-09	2.15655e-08		397	GLRG_06808	2.66028	5.35978	16.5654	4.70009e-05	0.000502976										397	GLRG_11050	3.72005	5.50288	10.5791	0.00114375	0.0122442
398	GLRG_10836	-4.6464	4.21994	12.3129	0.000449838	0.00480355		398	GLRG_00380	5.1885	4.87799	35.9474	2.02712e-09	2.16463e-08		398	GLRG_09401	3.15125	5.16279	16.5613	4.71022e-05	0.000502976										398	GLRG_00039	5.801	2.93393	10.5487	0.00116271	0.0124158
399	GLRG_06419	-4.44959	3.88501	12.2872	0.000456071	0.0048579		399	GLRG_09299	4.33535	8.80961	35.9206	2.05526e-09	2.18918e-08		399	GLRG_05688	3.21241	4.38017	16.5563	4.72279e-05	0.000503054										399	GLRG_09906	1.90167	5.03254	10.5299	0.00117458	0.0124161
400	GLRG_05283	3.9409	9.96793	12.2795	0.000457955	0.00486578		400	GLRG_00532	3.02365	7.47791	35.6974	2.30469e-09	2.44874e-08		400	GLRG_02127	3.37596	3.14076	16.5233	4.80565e-05	0.000509981										400	GLRG_00048	-2.63253	8.00784	10.5296	0.00117477	0.0124161
401	GLRG_05928	-2.0792	7.0845	12.2666	0.000461129	0.00488728		401	GLRG_09169	-3.07856	6.59497	35.6232	2.39421e-09	2.53751e-08		401	GLRG_05435	2.30214	6.84132	16.5208	4.81182e-05	0.000509981										401	GLRG_10240	1.7475	5.32933	10.5275	0.00117612	0.0124161
402	GLRG_09688	-3.65414	3.43991	12.2559	0.000463801	0.00490337		402	GLRG_08164	-3.15685	7.06839	35.4924	2.56049e-09	2.70699e-08		402	GLRG_06248	2.74768	6.83562	16.4891	4.89315e-05	0.000517311										402	GLRG_00792	2.28369	4.80266	10.5256	0.00117734	0.0124161
403	GLRG_09611	-2.5834	5.62762	12.197	0.000478677	0.00504808		403	GLRG_06805	4.09333	6.95586	35.487	2.56754e-09	2.7077e-08		403	GLRG_11526	3.38581	4.14713	16.4759	4.92733e-05	0.000518696										403	GLRG_07402	2.90415	3.9157	10.5203	0.00118067	0.0124161
404	GLRG_09909	-2.41509	4.28183	12.1566	0.000489132	0.00510346		404	GLRG_11891	3.66044	6.02998	35.4684	2.59223e-09	2.72698e-08		404	GLRG_11495	-1.93861	10.6924	16.4746	4.93067e-05	0.000518696										404	GLRG_08949	3.40121	7.88667	10.5165	0.00118312	0.0124161
405	GLRG_06041	3.1567	9.30028	12.1564	0.000489206	0.00510346		405	GLRG_05534	-4.03858	3.52614	35.4617	2.60116e-09	2.72961e-08		405	GLRG_05551	4.16935	2.76735	16.4695	4.94386e-05	0.0005188										405	GLRG_11580	-3.72495	3.81854	10.5164	0.00118318	0.0124161
406	GLRG_00339	1.8667	6.09776	12.155	0.000489554	0.00510346		406	GLRG_10895	5.86344	5.03092	35.4529	2.61293e-09	2.73521e-08		406	GLRG_00470	4.79188	3.27446	16.4637	4.95893e-05	0.000519099										406	GLRG_05339	1.99187	5.74479	10.5029	0.00119185	0.0124456
407	GLRG_01625	-1.59262	12.4986	12.1549	0.000489603	0.00510346		407	GLRG_00963	3.09299	8.6591	35.4199	2.65759e-09	2.77512e-08		407	GLRG_05047	-3.97535	6.36085	16.4403	5.02061e-05	0.000524265										407	GLRG_00296	2.72314	6.13669	10.5001	0.00119365	0.0124456
408	GLRG_11440	2.79165	9.66123	12.1536	0.000489932	0.00510346		408	GLRG_05283	8.00006	9.96793	35.3904	2.69815e-09	2.81058e-08		408	GLRG_04721	5.67148	2.45999	16.3853	5.16837e-05	0.000538372										408	GLRG_01136	-2.67528	6.38277	10.4984	0.00119478	0.0124456
409	GLRG_06263	-3.08021	6.1096	12.1402	0.000493465	0.00512769		409	GLRG_09254	-3.05544	8.84529	35.2901	2.84068e-09	2.95181e-08		409	GLRG_09843	3.78236	4.62966	16.3707	5.20849e-05	0.000541225										409	GLRG_01075	-2.41686	6.81312	10.4886	0.00120115	0.0124813
410	GLRG_00694	2.79067	6.46985	12.1353	0.00049476	0.00512861		410	GLRG_03517	7.82953	3.83479	35.1659	3.02784e-09	3.13861e-08		410	GLRG_09020	3.68051	6.77508	16.3644	5.22563e-05	0.000541681										410	GLRG_00065	-2.28595	5.8595	10.4801	0.0012067	0.0125085
411	GLRG_08552	-2.70333	4.48781	12.1052	0.000502801	0.00519928		411	GLRG_08206	7.17103	7.09344	35.1502	3.05237e-09	3.15634e-08		411	GLRG_06352	-1.74163	8.09554	16.3362	5.30414e-05	0.000548482										411	GLRG_08552	2.78167	4.48781	10.4667	0.00121549	0.0125689
412	GLRG_01080	2.58598	7.75067	12.0962	0.000505251	0.00521193		412	GLRG_04780	-2.81637	5.38994	35.1114	3.11374e-09	3.21199e-08		412	GLRG_11132	-2.51543	9.89775	16.3054	5.39096e-05	0.000555915										412	GLRG_04713	-2.35299	7.30995	10.4576	0.00122147	0.0126001
413	GLRG_04090	5.67255	3.10382	12.0687	0.000512766	0.00527665		413	GLRG_10962	-3.47188	15.0795	35.0736	3.17472e-09	3.26696e-08		413	GLRG_05995	3.75624	3.7115	16.2981	5.41169e-05	0.000555915										413	GLRG_01742	-1.53158	10.6659	10.4498	0.00122665	0.0126229
414	GLRG_03296	-2.24045	6.06354	12.0613	0.000514793	0.00528471		414	GLRG_11298	3.25144	6.59004	34.9278	3.42157e-09	3.51248e-08		414	GLRG_11780	-2.52472	8.71547	16.2969	5.41527e-05	0.000555915										414	GLRG_07555	3.24257	5.68376	10.4398	0.00123331	0.0126607
415	GLRG_10901	5.21984	4.64914	12.0501	0.000517883	0.00530362		415	GLRG_11945	-6.15503	3.84444	34.8543	3.55322e-09	3.63884e-08		415	GLRG_03032	3.8903	4.20593	16.2808	5.46157e-05	0.000559318										415	GLRG_05495	4.93388	3.93245	10.431	0.00123919	0.0126905
416	GLRG_01179	2.01062	5.70549	12.0259	0.000524659	0.0053601		416	GLRG_11781	-4.68252	7.52461	34.8357	3.58729e-09	3.66281e-08		416	GLRG_07801	2.7023	5.20278	16.2743	5.48027e-05	0.000559884										416	GLRG_05467	2.31751	6.24252	10.4199	0.00124667	0.0127364
417	GLRG_05709	-1.40187	7.31101	12.0038	0.00053091	0.00541095		417	GLRG_07089	3.85644	5.60519	34.8322	3.59386e-09	3.66281e-08		417	GLRG_05332	5.69642	4.47302	16.2261	5.62146e-05	0.000572931										417	GLRG_05097	2.28418	9.2185	10.4143	0.00125046	0.0127445
418	GLRG_05322	2.40366	4.9819	11.981	0.000537455	0.00544686		418	GLRG_06902	-3.32375	7.36493	34.8121	3.6311e-09	3.69191e-08		418	GLRG_06379	-2.86517	9.77976	16.2131	5.66016e-05	0.000575495										418	GLRG_07747	2.29122	4.18971	10.3994	0.00126053	0.0128054
419	GLRG_08257	2.80597	5.85125	11.9783	0.000538234	0.00544686		419	GLRG_08584	4.18931	7.89899	34.6921	3.86188e-09	3.91718e-08		419	GLRG_09338	3.63441	3.42659	16.1939	5.71782e-05	0.00057997										419	GLRG_00399	-1.44063	10.1638	10.3931	0.0012649	0.0128054
420	GLRG_00451	1.50389	6.97111	11.9782	0.000538278	0.00544686		420	GLRG_06635	4.3874	5.56171	34.6557	3.93492e-09	3.98177e-08		420	GLRG_11211	2.81072	6.61656	16.1856	5.74283e-05	0.00058112										420	GLRG_07159	3.77455	2.40949	10.3922	0.00126548	0.0128054
421	GLRG_08154	2.39638	7.60453	11.9656	0.000541929	0.00545138		421	GLRG_05845	3.05688	7.58702	34.6345	3.97787e-09	4.01242e-08		421	GLRG_04411	1.92978	8.16784	16.1439	5.87085e-05	0.000592663										421	GLRG_03389	-2.61729	5.40928	10.3765	0.00127628	0.0128529
422	GLRG_01790	-2.81625	4.25872	11.9644	0.000542271	0.00545138		422	GLRG_01354	3.69839	5.79021	34.6315	3.9841e-09	4.01242e-08		422	GLRG_10124	-1.63954	5.71666	16.1299	5.91441e-05	0.000595645										422	GLRG_00991	3.53356	5.66168	10.3752	0.00127722	0.0128529
423	GLRG_06559	2.35933	4.80338	11.9633	0.000542572	0.00545138		423	GLRG_03385	4.12798	5.55515	34.5978	4.05356e-09	4.07272e-08		423	GLRG_09459	2.12284	6.41766	16.0379	6.20874e-05	0.000622421										423	GLRG_01820	2.02581	5.54844	10.3684	0.00128192	0.0128529
424	GLRG_10900	4.28311	4.91841	11.9582	0.000544068	0.00545352		424	GLRG_08012	4.65123	5.0633	34.5882	4.07363e-09	4.08324e-08		424	GLRG_00362	-4.17341	6.61987	16.0376	6.20956e-05	0.000622421										424	GLRG_06834	1.6675	7.17243	10.3679	0.00128226	0.0128529
425	GLRG_10971	2.08364	5.8643	11.8713	0.000570062	0.00570062		425	GLRG_00021	-3.44708	5.67486	34.5406	4.17447e-09	4.17447e-08		425	GLRG_09169	-2.01802	6.59497	16.0294	6.23662e-05	0.000623662										425	GLRG_07082	1.81672	5.28889	10.3435	0.00129929	0.012963
426	GLRG_09422	6.02067	4.66486	11.8123	0.000588412	0.00587031		426	GLRG_07628	-2.49132	5.56497	34.5313	4.19444e-09	4.18459e-08		426	GLRG_01928	2.72486	4.01378	15.9905	6.36621e-05	0.000635126										426	GLRG_04098	4.70818	3.27664	10.3434	0.00129935	0.012963
427	GLRG_01906	5.92314	4.25452	11.7591	0.000605478	0.00601493		427	GLRG_11131	-3.78828	8.77115	34.5038	4.2542e-09	4.23427e-08		427	GLRG_07534	3.31995	3.11634	15.9519	6.49714e-05	0.000646671										427	GLRG_05075	2.01921	6.98072	10.3355	0.00130494	0.0129883
428	GLRG_05302	5.86371	4.69603	11.7583	0.000605739	0.00601493		428	GLRG_01849	3.51891	6.59022	34.4006	4.48579e-09	4.45435e-08		428	GLRG_06598	-1.68126	5.62249	15.9188	6.61172e-05	0.000656537										428	GLRG_01253	3.05711	5.4553	10.3277	0.0013105	0.0130132
429	GLRG_06834	-1.60682	7.17243	11.7304	0.000614859	0.00609126		429	GLRG_09741	7.89246	3.98034	34.3928	4.50395e-09	4.46196e-08		429	GLRG_06274	2.21531	7.77878	15.914	6.62877e-05	0.000656697										429	GLRG_09437	-3.22176	8.55873	10.3145	0.0013199	0.0130759
430	GLRG_00870	2.26758	5.02889	11.694	0.000627026	0.00619735		430	GLRG_02614	-2.80751	5.6316	34.361	4.57796e-09	4.52473e-08		430	GLRG_11781	-2.94308	7.52461	15.9084	6.6484e-05	0.00065711										430	GLRG_02232	-1.68358	11.4877	10.3043	0.00132718	0.0130943
431	GLRG_02022	-3.92269	6.24547	11.689	0.000628715	0.00619962		431	GLRG_10218	9.34416	5.06333	34.2933	4.7402e-09	4.67421e-08		431	GLRG_10488	4.30736	2.87956	15.8729	6.77425e-05	0.000667994										431	GLRG_01705	-1.57985	8.81236	10.3033	0.00132792	0.0130943
432	GLRG_07140	-3.38201	2.88225	11.6721	0.000634438	0.00624158		432	GLRG_10949	4.15462	7.8911	34.2603	4.82125e-09	4.74312e-08		432	GLRG_01785	2.74255	7.79174	15.8661	6.79858e-05	0.000668842										432	GLRG_09522	3.45819	7.03709	10.2945	0.00133425	0.0131263
433	GLRG_10039	-2.57127	3.30594	11.6379	0.000646214	0.00633917		433	GLRG_03770	4.4918	7.29226	34.0875	5.26886e-09	5.17151e-08		433	GLRG_10469	3.19669	3.6385	15.8479	6.86426e-05	0.000672797										433	GLRG_02135	3.67382	3.49014	10.2793	0.0013453	0.0132044
434	GLRG_06388	2.06436	5.8098	11.6347	0.000647341	0.00633917		434	GLRG_04848	-3.84552	3.85954	34.0579	5.34966e-09	5.23873e-08		434	GLRG_01817	-4.4851	6.75261	15.8447	6.87606e-05	0.000672797										434	GLRG_08768	-1.61051	8.8302	10.2548	0.00136327	0.01335
435	GLRG_08886	2.99828	8.39324	11.5778	0.000667444	0.006519		435	GLRG_09021	4.0742	5.58847	34.0506	5.36969e-09	5.24625e-08		435	GLRG_07399	-2.20927	6.96326	15.8418	6.88628e-05	0.000672797										435	GLRG_09668	2.36514	3.94129	10.2434	0.00137176	0.0134023
436	GLRG_00201	-1.44188	12.9514	11.5741	0.000668773	0.006519		436	GLRG_08518	9.68558	5.18222	34.0402	5.3984e-09	5.2553e-08		436	GLRG_10829	2.66777	6.3714	15.8176	6.97513e-05	0.000679916										436	GLRG_05601	4.22515	5.4964	10.2315	0.00138059	0.0134576
437	GLRG_04977	-1.99386	4.60056	11.5591	0.000674177	0.00655664		437	GLRG_01625	-2.77788	12.4986	34.0383	5.40369e-09	5.2553e-08		437	GLRG_11343	2.20679	4.8531	15.8079	7.01092e-05	0.00068184										437	GLRG_11476	1.4668	9.41326	10.2273	0.00138377	0.0134577
438	GLRG_09146	2.01377	8.5316	11.547	0.000678586	0.00657325		438	GLRG_09095	3.46311	5.89485	34.0087	5.48656e-09	5.32372e-08		438	GLRG_08754	3.73686	4.89018	15.7849	7.09664e-05	0.000688601										438	GLRG_00637	1.34258	8.6015	10.2164	0.00139194	0.0134872
439	GLRG_03152	-1.42062	8.02206	11.5459	0.000678978	0.00657325		439	GLRG_01819	5.43395	7.61711	33.9898	5.5402e-09	5.36352e-08		439	GLRG_11978	-2.59822	7.06316	15.7684	7.15898e-05	0.000693068										439	GLRG_10716	-4.22409	7.91205	10.2148	0.00139315	0.0134872
440	GLRG_11989	-2.32755	3.56244	11.5129	0.000691163	0.00667257		440	GLRG_11975	-4.3306	4.88586	33.9742	5.58487e-09	5.38736e-08		440	GLRG_05199	3.56659	5.24582	15.7394	7.26959e-05	0.000702176										440	GLRG_05906	-1.73505	8.36567	10.1819	0.00141827	0.0136722
441	GLRG_08909	-2.13311	6.16315	11.5096	0.000692377	0.00667257		441	GLRG_11947	-7.45103	3.83476	33.9723	5.59018e-09	5.38736e-08		441	GLRG_11501	-4.80893	5.71457	15.7191	7.34802e-05	0.000708143										441	GLRG_04812	2.33918	5.23099	10.1813	0.00141869	0.0136722
442	GLRG_00969	-3.00968	3.95477	11.4847	0.000701727	0.00674738		442	GLRG_04781	4.11666	4.69824	33.9269	5.72229e-09	5.5022e-08		442	GLRG_00907	3.64749	3.28217	15.711	7.37925e-05	0.000709543										442	GLRG_01794	-3.67107	4.37291	10.1645	0.00143169	0.0137663
443	GLRG_10529	1.20961	9.54568	11.4434	0.00071748	0.00685938		443	GLRG_06379	-4.44136	9.77976	33.8932	5.82225e-09	5.58151e-08		443	GLRG_05370	1.93249	5.64656	15.6919	7.45413e-05	0.000714318										443	GLRG_03946	-1.66091	7.02829	10.1581	0.00143665	0.0137828
444	GLRG_11891	2.07095	6.02998	11.4423	0.000717896	0.00685938		444	GLRG_09637	-3.63683	8.53731	33.8902	5.83104e-09	5.58151e-08		444	GLRG_00456	2.22119	5.91641	15.6898	7.46252e-05	0.000714318										444	GLRG_00965	3.88075	4.34906	10.1516	0.0014418	0.013801
445	GLRG_00781	-2.8014	3.90924	11.4415	0.000718218	0.00685938		445	GLRG_08167	8.50894	4.45574	33.868	5.89812e-09	5.63303e-08		445	GLRG_07768	2.06674	5.78892	15.667	7.55291e-05	0.000721346										445	GLRG_04027	-1.60359	11.0404	10.127	0.00146109	0.0139543
446	GLRG_03790	3.73788	3.16819	11.4333	0.000721391	0.00687424		446	GLRG_05588	-4.42042	4.04956	33.8579	5.92871e-09	5.64956e-08		446	GLRG_11859	-2.49607	6.88404	15.5482	8.04276e-05	0.000766407										446	GLRG_01949	2.49028	3.01658	10.1163	0.00146961	0.0140041
447	GLRG_10055	2.12592	5.14804	11.4255	0.000724435	0.00688781		447	GLRG_10015	-5.27909	7.01674	33.845	5.96812e-09	5.67439e-08		447	GLRG_10739	3.84025	3.76587	15.5226	8.15256e-05	0.000775132										447	GLRG_11751	2.40289	3.28949	10.0823	0.00149702	0.0142089
448	GLRG_07284	1.93404	5.71292	11.4111	0.000730076	0.00692594		448	GLRG_07140	-5.60097	2.88225	33.7931	6.12951e-09	5.81483e-08		448	GLRG_03770	2.75593	7.29226	15.4957	8.26936e-05	0.000784482										448	GLRG_08945	1.82123	5.46921	10.0813	0.00149778	0.0142089
449	GLRG_08261	-2.1012	10.2024	11.3965	0.000735845	0.00695203		449	GLRG_07776	-2.90447	11.5697	33.596	6.78314e-09	6.42057e-08		449	GLRG_11809	-2.69273	8.74671	15.4604	8.4253e-05	0.000797495										449	GLRG_09247	2.20494	4.94465	10.0634	0.00151247	0.0143163
450	GLRG_02843	1.41741	7.34903	11.3958	0.000736098	0.00695203		450	GLRG_11838	4.09739	5.94482	33.5394	6.98358e-09	6.5956e-08		450	GLRG_07742	2.5402	6.09169	15.4519	8.46314e-05	0.000799297										450	GLRG_11446	3.88575	6.88469	10.0503	0.00152325	0.0143863
451	GLRG_09398	3.47215	4.96913	11.3649	0.000748464	0.00705315		451	GLRG_09756	5.11596	8.73459	33.5196	7.05486e-09	6.64815e-08		451	GLRG_06017	3.1128	3.48326	15.4372	8.52931e-05	0.00080376										451	GLRG_01612	-1.67307	7.18802	10.0304	0.00153977	0.01451
452	GLRG_05676	2.16889	8.77898	11.3482	0.000755202	0.0071009		452	GLRG_07978	5.09081	6.24518	33.4961	7.1408e-09	6.71425e-08		452	GLRG_07178	5.92749	2.46645	15.4183	8.61507e-05	0.000810045										452	GLRG_06548	1.68909	5.62317	10.0247	0.00154451	0.0145225
453	GLRG_00965	-3.87138	4.34906	11.33	0.000762629	0.0071549		453	GLRG_09422	8.9055	4.66486	33.4392	7.35261e-09	6.89814e-08		453	GLRG_10909	2.84471	3.56819	15.3662	8.85604e-05	0.000830865										453	GLRG_09289	4.36768	7.07277	10.0125	0.00155477	0.0145867
454	GLRG_08089	2.64386	7.09307	11.2838	0.000781843	0.00731901		454	GLRG_09453	-4.60278	5.17078	33.3815	7.57417e-09	7.09036e-08		454	GLRG_05302	3.10428	4.69603	15.3198	9.07593e-05	0.000849619										454	GLRG_05905	-1.67182	7.46529	9.99526	0.00156944	0.0146919
455	GLRG_11966	-1.58305	6.70783	11.2424	0.000799506	0.00746035		455	GLRG_10306	-5.3504	3.99826	33.3707	7.61622e-09	7.11405e-08		455	GLRG_11980	-2.27006	6.36973	15.3079	9.1332e-05	0.000853101										455	GLRG_10480	-2.91572	5.99408	9.97699	0.00158509	0.0148057
456	GLRG_09115	-1.67859	10.1532	11.2402	0.000800452	0.00746035		456	GLRG_00793	-2.72336	6.41617	33.3662	7.6341e-09	7.11512e-08		456	GLRG_11855	-2.74908	8.97985	15.2977	9.18282e-05	0.000855855										456	GLRG_05090	-1.46965	11.2582	9.96591	0.00159466	0.0148251
457	GLRG_09088	2.80441	8.75742	11.2325	0.000803755	0.00746885		457	GLRG_08084	2.70249	7.94988	33.268	8.02932e-09	7.4671e-08		457	GLRG_04691	5.24974	4.22534	15.2783	9.2775e-05	0.000862787										457	GLRG_05470	3.35372	2.96511	9.96558	0.00159494	0.0148251
458	GLRG_00070	-1.81619	4.62514	11.2299	0.000804879	0.00746885		458	GLRG_11402	4.55735	8.26162	33.2602	8.06164e-09	7.48078e-08		458	GLRG_03505	-1.65552	6.40483	15.266	9.33815e-05	0.000865801										458	GLRG_08634	3.20449	7.20731	9.96249	0.00159762	0.0148251
459	GLRG_10697	1.6205	8.32373	11.192	0.000821497	0.00760645		459	GLRG_09436	-5.3868	3.78929	33.2457	8.12201e-09	7.52038e-08		459	GLRG_11425	-1.94859	6.65566	15.2635	9.35066e-05	0.000865801										459	GLRG_00821	-3.01507	8.94044	9.94716	0.00161098	0.0149165
460	GLRG_06886	1.89593	5.6691	11.1807	0.000826534	0.00763645		460	GLRG_10677	-2.45648	7.55751	33.2175	8.24074e-09	7.61373e-08		460	GLRG_03545	-1.60181	9.06648	15.2123	9.60771e-05	0.000886519										460	GLRG_06513	3.04346	4.93737	9.91432	0.00163998	0.015152
461	GLRG_02128	2.95923	7.98553	11.1589	0.000836313	0.00770289		461	GLRG_11808	-3.60291	7.33249	33.1514	8.52553e-09	7.85802e-08		461	GLRG_09431	-3.36813	5.48453	15.2106	9.61613e-05	0.000886519										461	GLRG_03941	-1.47819	8.40991	9.90333	0.0016498	0.0151821
462	GLRG_11965	-1.54227	6.83014	11.1552	0.00083795	0.00770289		462	GLRG_00233	3.59958	5.52258	33.1476	8.54213e-09	7.85802e-08		462	GLRG_11502	-4.81443	8.41335	15.1986	9.67738e-05	0.000890235										462	GLRG_10438	4.1021	4.58781	9.90268	0.00165038	0.0151821
463	GLRG_11852	-4.15587	3.24496	11.149	0.00084078	0.00770289		463	GLRG_11526	8.24517	4.14713	33.1128	8.69625e-09	7.98252e-08		463	GLRG_05412	-1.9473	6.25523	15.1793	9.77674e-05	0.00089618										463	GLRG_07425	2.7933	4.44686	9.89587	0.0016565	0.0151842
464	GLRG_11159	-5.60985	4.70378	11.1485	0.000840974	0.00770289		464	GLRG_10655	4.32263	4.75357	32.926	9.57343e-09	8.76877e-08		464	GLRG_04076	3.19226	6.25138	15.1779	9.78417e-05	0.00089618										464	GLRG_08814	2.35437	4.74922	9.89447	0.00165776	0.0151842
465	GLRG_11309	-2.03742	14.1308	11.1421	0.000843921	0.00771326		465	GLRG_11775	-4.09043	5.89674	32.9083	9.66087e-09	8.82982e-08		465	GLRG_09088	3.23961	8.75742	15.1684	9.83363e-05	0.000898773										465	GLRG_09300	2.01888	5.8686	9.8861	0.00166532	0.0152206
466	GLRG_07872	5.51258	2.76854	11.1066	0.000860211	0.00784527		466	GLRG_10486	-5.49851	6.54992	32.8954	9.72538e-09	8.86507e-08		466	GLRG_05521	3.61309	3.68951	15.1492	9.93382e-05	0.000905981										466	GLRG_03900	-1.52252	10.8874	9.87046	0.00167953	0.0152583
467	GLRG_02163	2.04953	7.79594	11.0945	0.000865859	0.00787988		467	GLRG_05544	-6.78693	2.46082	32.8922	9.74114e-09	8.86507e-08		467	GLRG_02647	5.51035	2.29948	15.1385	9.9905e-05	0.0009092										467	GLRG_05569	3.90266	3.48789	9.86176	0.00168749	0.0152583
468	GLRG_10743	-1.71089	7.73947	11.0792	0.000873034	0.00790785		468	GLRG_01934	7.36628	6.77762	32.8586	9.91097e-09	9.00035e-08		468	GLRG_03954	2.19417	6.15262	15.0784	0.000103136	0.000935059										468	GLRG_11809	-2.55188	8.74671	9.86036	0.00168878	0.0152583
469	GLRG_04848	-2.3057	3.85954	11.079	0.000873118	0.00790785		469	GLRG_10074	4.74395	5.87751	32.7933	1.02497e-08	9.28814e-08		469	GLRG_11869	-2.45192	4.45586	15.0775	0.000103187	0.000935059										469	GLRG_06617	-1.52942	10.429	9.85561	0.00169315	0.0152583
470	GLRG_06056	2.0233	6.18685	11.076	0.000874516	0.00790785		470	GLRG_11840	8.28646	4.18576	32.7649	1.04004e-08	9.40459e-08		470	GLRG_09231	-2.91193	2.95567	15.0682	0.000103695	0.000937671										470	GLRG_07684	4.55939	6.74455	9.85551	0.00169324	0.0152583
471	GLRG_03385	2.37598	5.55515	11.0643	0.000880052	0.00793409		471	GLRG_03376	5.87348	6.18302	32.6826	1.08506e-08	9.79088e-08		471	GLRG_09087	3.24053	6.69602	15.0614	0.000104068	0.00093904										471	GLRG_08051	-1.55443	8.62791	9.85351	0.00169508	0.0152583
472	GLRG_07953	-3.6623	2.37181	11.062	0.000881151	0.00793409		472	GLRG_09688	-5.74033	3.43991	32.6735	1.09013e-08	9.81581e-08		472	GLRG_00256	2.26444	5.0337	15.054	0.000104478	0.000940742										472	GLRG_01020	3.43164	3.97511	9.85164	0.0016968	0.0152583
473	GLRG_08221	2.18219	6.03266	11.0328	0.000895155	0.00804237		473	GLRG_10951	3.08969	8.45764	32.6559	1.10005e-08	9.88419e-08		473	GLRG_11778	-2.57247	7.78814	15.0183	0.000106474	0.000956266										473	GLRG_03798	-1.38864	9.98257	9.85017	0.00169816	0.0152583
474	GLRG_10715	-5.442	2.46955	11.029	0.00089696	0.00804237		474	GLRG_02456	-2.18605	7.01516	32.6507	1.10298e-08	9.88961e-08		474	GLRG_04773	-2.60852	7.28792	15.0151	0.000106656	0.000956266										474	GLRG_03196	2.57804	3.38022	9.83512	0.00171211	0.0153203
475	GLRG_11307	5.50988	2.61784	11.0098	0.000906337	0.00810933		475	GLRG_05915	4.78936	6.20685	32.6334	1.11284e-08	9.95702e-08		475	GLRG_07098	3.10206	6.77165	15.0112	0.000106877	0.000956266										475	GLRG_05915	2.80995	6.20685	9.83324	0.00171386	0.0153203
476	GLRG_02904	-1.85398	5.31171	10.9877	0.000917191	0.00818108		476	GLRG_11201	5.81678	7.67657	32.5534	1.15963e-08	1.03539e-07		476	GLRG_09837	2.1623	7.57188	14.9806	0.00010862	0.000966664										476	GLRG_03465	-1.58398	7.93404	9.83108	0.00171588	0.0153203
477	GLRG_02080	-3.37173	4.63009	10.9812	0.000920429	0.00818108		477	GLRG_00072	-3.12712	4.36125	32.5461	1.16401e-08	1.03711e-07		477	GLRG_07823	2.89036	4.22618	14.9769	0.000108833	0.000966664										477	GLRG_10425	-1.6965	7.66364	9.81776	0.00172834	0.0153993
478	GLRG_02282	-3.19258	2.74045	10.977	0.000922502	0.00818108		478	GLRG_00474	-2.61409	5.62433	32.5148	1.18286e-08	1.05171e-07		478	GLRG_10298	4.47763	5.16936	14.9768	0.000108839	0.000966664										478	GLRG_01506	-1.48615	11.4926	9.81165	0.0017341	0.0154182
479	GLRG_08186	2.43339	3.64969	10.9763	0.00092282	0.00818108		479	GLRG_09600	2.65529	6.43073	32.4538	1.2206e-08	1.083e-07		479	GLRG_09119	-4.44338	7.84522	14.9749	0.000108949	0.000966664										479	GLRG_06560	2.6725	4.67442	9.79402	0.00175081	0.0155201
480	GLRG_03389	2.13312	5.40928	10.974	0.000923981	0.00818108		480	GLRG_01028	12.0407	7.17201	32.4468	1.22503e-08	1.08466e-07		480	GLRG_02497	-1.92444	6.41765	14.9155	0.000112438	0.000995541										480	GLRG_11738	3.65463	7.38195	9.79186	0.00175286	0.0155201
481	GLRG_09078	4.41198	8.73067	10.9675	0.00092724	0.00819287		481	GLRG_01907	6.21268	4.69866	32.4113	1.24756e-08	1.10231e-07		481	GLRG_09807	3.35119	5.82748	14.8676	0.000115329	0.00101902										481	GLRG_01889	-2.53468	6.60557	9.77486	0.00176914	0.0156317
482	GLRG_07435	2.40303	5.5821	10.9521	0.000934968	0.00822878		482	GLRG_07768	3.26909	5.78892	32.4031	1.25287e-08	1.1042e-07		482	GLRG_09931	-1.808	6.37289	14.8562	0.000116025	0.00102304										482	GLRG_11934	-2.89835	4.90464	9.76713	0.00177659	0.0156609
483	GLRG_10310	3.07919	5.88543	10.9517	0.000935176	0.00822878		483	GLRG_08257	4.66921	5.85125	32.4	1.25489e-08	1.1042e-07		483	GLRG_09255	-2.02923	8.94011	14.8261	0.000117892	0.00103735										483	GLRG_11597	3.06529	5.20733	9.7638	0.00177981	0.0156609
484	GLRG_00767	-2.83894	6.29199	10.9467	0.000937684	0.00823379		484	GLRG_10882	3.31999	5.6543	32.3901	1.26129e-08	1.10754e-07		484	GLRG_11156	3.71303	4.69519	14.762	0.000121971	0.00107103										484	GLRG_06355	2.604	4.44249	9.74464	0.00179846	0.0157704
485	GLRG_05371	2.19358	6.04792	10.9398	0.000941212	0.00823851		485	GLRG_09398	5.58354	4.96913	32.3483	1.28872e-08	1.12929e-07		485	GLRG_08259	6.37839	2.8163	14.7458	0.000123018	0.001078										485	GLRG_11871	2.1356	5.6544	9.7434	0.00179968	0.0157704
486	GLRG_01367	-2.49422	4.09679	10.938	0.000942097	0.00823851		486	GLRG_02359	-3.2089	5.36461	32.3283	1.30205e-08	1.13862e-07		486	GLRG_03143	-1.9031	5.458	14.7237	0.000124472	0.00108849										486	GLRG_00240	3.52896	4.33624	9.72987	0.00181298	0.0158375
487	GLRG_08193	-2.82415	4.3073	10.9332	0.000944546	0.00824296		487	GLRG_11275	8.04038	3.9294	32.2844	1.33181e-08	1.16101e-07		487	GLRG_09937	2.10839	5.5411	14.711	0.000125313	0.00109042										487	GLRG_05705	3.67421	3.04889	9.72803	0.00181479	0.0158375
488	GLRG_07627	-2.20839	7.4855	10.9097	0.000956632	0.00833133		488	GLRG_04577	-5.9039	5.80863	32.2825	1.33311e-08	1.16101e-07		488	GLRG_07092	2.72761	3.38565	14.7107	0.000125331	0.00109042										488	GLRG_07654	3.44726	7.63584	9.72323	0.00181953	0.0158463
489	GLRG_08226	-2.40908	4.43557	10.9032	0.000959975	0.00834334		489	GLRG_04105	4.53333	5.7977	32.2034	1.3885e-08	1.20469e-07		489	GLRG_06347	2.89848	6.16004	14.7088	0.000125463	0.00109042										489	GLRG_09794	3.27938	5.267	9.70896	0.00183372	0.0159373
490	GLRG_11870	-3.68768	4.21994	10.8975	0.000962919	0.00835001		490	GLRG_02019	-3.01903	8.99884	32.2028	1.38893e-08	1.20469e-07		490	GLRG_01514	3.31159	4.82052	14.6865	0.000126953	0.00110112										490	GLRG_04832	-2.01025	5.64974	9.70191	0.00184077	0.0159398
491	GLRG_01736	2.08848	6.58203	10.8942	0.000964672	0.00835001		491	GLRG_07953	-5.85203	2.37181	32.173	1.41037e-08	1.22079e-07		491	GLRG_04318	1.62549	8.77075	14.6689	0.000128143	0.00110918										491	GLRG_00513	2.38411	7.90508	9.70116	0.00184152	0.0159398
492	GLRG_04076	3.18776	6.25138	10.8839	0.000970019	0.00837923		492	GLRG_02790	2.15617	8.92546	32.1608	1.41923e-08	1.22596e-07		492	GLRG_00130	2.97745	5.03393	14.6615	0.000128648	0.00111129										492	GLRG_01634	-1.59035	10.1565	9.68325	0.00185956	0.0160633
493	GLRG_01359	2.09044	6.79774	10.8669	0.000978974	0.00843568		493	GLRG_08997	-2.99695	6.66155	32.0851	1.47565e-08	1.27039e-07		493	GLRG_11979	-2.40646	5.7875	14.6035	0.000132669	0.0011437										493	GLRG_10306	2.90333	3.99826	9.67824	0.00186463	0.0160744
494	GLRG_09334	3.58851	6.76201	10.8585	0.000983436	0.00843568		494	GLRG_07189	-3.61976	8.81836	32.0838	1.47664e-08	1.27039e-07		494	GLRG_00977	3.65038	3.41784	14.5772	0.000134535	0.00115743										494	GLRG_04788	3.81628	4.33917	9.65633	0.00188701	0.0162344
495	GLRG_02008	-1.76981	5.90576	10.8581	0.000983639	0.00843568		495	GLRG_11446	5.71685	6.88469	32.0657	1.49048e-08	1.2797e-07		495	GLRG_07094	2.44643	8.32349	14.5715	0.000134944	0.00115861										495	GLRG_11155	2.53743	5.97036	9.64124	0.00190257	0.0163352
496	GLRG_09132	-2.35576	4.29422	10.8565	0.000984494	0.00843568		496	GLRG_10039	-4.16513	3.30594	32.0416	1.50907e-08	1.29305e-07		496	GLRG_02962	-1.79297	7.58064	14.5666	0.000135291	0.00115925										496	GLRG_07141	3.12664	5.53902	9.59975	0.00194604	0.0166747
497	GLRG_06266	2.805	5.65191	10.8141	0.00100731	0.00861379		497	GLRG_06994	-4.55318	3.04752	32.0358	1.5136e-08	1.29433e-07		497	GLRG_07653	2.0231	8.81046	14.5579	0.000135915	0.00116225										497	GLRG_06447	-1.70839	6.52133	9.56499	0.00198323	0.0169592
498	GLRG_00366	-1.70524	9.49208	10.7977	0.00101627	0.00866301		498	GLRG_08176	-5.95144	2.40597	32.0318	1.51667e-08	1.29434e-07		498	GLRG_07189	-2.31735	8.81836	14.5486	0.000136591	0.00116569										498	GLRG_10106	2.41741	3.52433	9.5452	0.00200473	0.0171086
499	GLRG_04226	-2.57468	8.50968	10.7961	0.00101714	0.00866301		499	GLRG_09090	-4.13642	7.46813	32.0269	1.52049e-08	1.29501e-07		499	GLRG_03869	2.59771	6.70038	14.5121	0.000139261	0.00118609										499	GLRG_06912	-1.5986	8.1189	9.53517	0.00201571	0.0171547
500	GLRG_11874	3.34304	6.41402	10.7828	0.00102445	0.00870782		500	GLRG_05547	-6.44892	3.27367	31.9146	1.61098e-08	1.36934e-07		500	GLRG_01070	3.30931	4.34967	14.4758	0.000141974	0.00120678										500	GLRG_00533	-1.87143	7.39498	9.53291	0.0020182	0.0171547
501	GLRG_05478	2.43314	5.01688	10.7787	0.00102673	0.00870978		501	GLRG_07141	-6.10402	5.53902	31.883	1.63742e-08	1.38903e-07		501	GLRG_11770	-1.88619	8.09048	14.4703	0.000142389	0.00120789										501	GLRG_00775	4.65439	4.60829	9.51175	0.00204161	0.017319
502	GLRG_03245	-1.65053	4.93338	10.7635	0.00103523	0.00875621		502	GLRG_09334	6.60072	6.76201	31.8737	1.64533e-08	1.39295e-07		502	GLRG_07101	3.33721	7.02163	14.4594	0.000143216	0.00121248										502	GLRG_01119	4.55543	3.06623	9.50069	0.00205395	0.0173638
503	GLRG_02070	-2.75394	3.53999	10.7615	0.00103632	0.00875621		503	GLRG_06266	4.87139	5.65191	31.8155	1.69535e-08	1.43245e-07		503	GLRG_04720	4.11929	2.71743	14.408	0.000147179	0.00124356										503	GLRG_04331	2.81153	5.0795	9.4997	0.00205506	0.0173638
504	GLRG_01831	-3.06144	3.66475	10.7365	0.00105044	0.00885761		504	GLRG_00508	-4.87282	5.57073	31.7553	1.74868e-08	1.47458e-07		504	GLRG_07429	4.57848	4.26513	14.4023	0.000147625	0.00124485										504	GLRG_09245	2.66616	4.36341	9.48843	0.00206772	0.0174068
505	GLRG_03869	2.44493	6.70038	10.7329	0.00105249	0.00885761		505	GLRG_09165	8.21557	7.41564	31.6851	1.81311e-08	1.52535e-07		505	GLRG_09007	-4.09265	5.51603	14.2913	0.000156587	0.00131781										505	GLRG_06298	-1.51173	10.0062	9.48445	0.0020722	0.0174068
506	GLRG_01280	-1.45258	11.3035	10.6898	0.00107726	0.00904814		506	GLRG_04768	7.47215	3.66882	31.6819	1.81606e-08	1.52535e-07		506	GLRG_09682	5.45408	2.30527	14.281	0.00015745	0.0013216										506	GLRG_09203	-1.44033	10.1533	9.48425	0.00207243	0.0174068
507	GLRG_09285	1.92102	5.66398	10.6749	0.00108601	0.00910365		507	GLRG_04411	2.81771	8.16784	31.6671	1.82994e-08	1.53398e-07		507	GLRG_07602	-3.72752	4.97122	14.2785	0.000157659	0.0013216										507	GLRG_06563	2.32779	4.53923	9.47657	0.00208113	0.0174453
508	GLRG_07167	4.457	10.379	10.6692	0.00108932	0.00911338		508	GLRG_03546	2.57664	8.24536	31.6588	1.83781e-08	1.53754e-07		508	GLRG_05297	-2.26999	6.14447	14.2718	0.000158218	0.00132367										508	GLRG_02557	2.14332	7.73185	9.46648	0.00209261	0.017495
509	GLRG_03503	2.88151	4.70018	10.6645	0.00109212	0.00911885		509	GLRG_11191	4.60409	7.16841	31.6546	1.84173e-08	1.53779e-07		509	GLRG_08139	3.01343	5.79268	14.2487	0.000160175	0.0013371										509	GLRG_06731	1.81154	4.96368	9.46301	0.00209657	0.017495
510	GLRG_07955	-3.04275	6.17217	10.6553	0.00109757	0.0091464		510	GLRG_03618	2.65106	6.88855	31.5718	1.922e-08	1.60167e-07		510	GLRG_10651	-1.59674	6.47962	14.2454	0.000160451	0.0013371										510	GLRG_09041	2.89001	6.26018	9.46053	0.0020994	0.017495
511	GLRG_11970	-1.67751	10.1605	10.6488	0.0011014	0.00916041		511	GLRG_08860	-4.30449	2.44343	31.4519	2.04443e-08	1.70036e-07		511	GLRG_04110	3.3418	3.52894	14.2202	0.000162614	0.00135247										511	GLRG_01159	-1.58325	7.13732	9.43701	0.00212649	0.0176729
512	GLRG_07747	-2.01629	4.18971	10.6063	0.00112702	0.00934867		512	GLRG_10654	4.58407	6.82423	31.3829	2.11843e-08	1.75846e-07		512	GLRG_04432	2.36134	7.1614	14.2139	0.00016316	0.00135435										512	GLRG_03700	-1.49595	9.71327	9.43464	0.00212925	0.0176729
513	GLRG_08980	2.45415	3.80272	10.604	0.00112844	0.00934867		513	GLRG_06073	3.16277	6.07007	31.3639	2.13923e-08	1.77226e-07		513	GLRG_07433	4.80538	4.47014	14.1917	0.000165101	0.0013678										513	GLRG_08551	-1.39097	8.22965	9.42839	0.00213652	0.0176729
514	GLRG_00365	-1.86501	8.56541	10.5917	0.00113599	0.00939293		514	GLRG_07955	-5.84549	6.17217	31.3134	2.1956e-08	1.81543e-07		514	GLRG_07881	5.41552	2.14516	14.1741	0.000166647	0.00137696										514	GLRG_09650	-3.56162	4.47357	9.42608	0.00213921	0.0176729
515	GLRG_01892	-1.9221	4.26778	10.5876	0.00113849	0.00939528		515	GLRG_06278	2.56087	6.97313	31.1914	2.33796e-08	1.92939e-07		515	GLRG_09752	3.39797	6.29319	14.1718	0.000166855	0.00137696										515	GLRG_09404	-2.36164	6.66121	9.42408	0.00214154	0.0176729
516	GLRG_02567	-2.29644	5.45194	10.5629	0.00115382	0.00949347		516	GLRG_00635	2.18152	8.26957	31.1768	2.3556e-08	1.94018e-07		516	GLRG_01790	2.93283	4.25872	14.167	0.00016728	0.00137779										516	GLRG_10989	2.24454	3.67263	9.41893	0.00214757	0.0176883
517	GLRG_03323	-2.2681	6.75978	10.5612	0.00115485	0.00949347		517	GLRG_06924	-5.75461	5.2982	31.1584	2.37802e-08	1.95486e-07		517	GLRG_01809	-1.88028	8.0701	14.1607	0.000167837	0.00137971										517	GLRG_03774	1.75262	6.61613	9.4129	0.00215464	0.0176925
518	GLRG_11091	-1.7137	4.67909	10.5566	0.00115773	0.00949878		518	GLRG_01906	8.36263	4.25452	31.1092	2.43915e-08	2.00123e-07		518	GLRG_01481	2.7549	5.4441	14.1197	0.000171535	0.00140738										518	GLRG_03773	-1.48443	7.87377	9.4114	0.00215641	0.0176925
519	GLRG_09793	3.6859	3.95163	10.5527	0.00116016	0.00950036		519	GLRG_09292	4.13595	6.12707	31.1029	2.44706e-08	2.00385e-07		519	GLRG_03345	3.12389	4.79244	14.1074	0.000172666	0.00141393										519	GLRG_11047	-1.90942	7.00284	9.40691	0.00216169	0.0177017
520	GLRG_11298	1.76739	6.59004	10.5338	0.00117208	0.00957954		520	GLRG_01280	-2.56522	11.3035	31.0314	2.53882e-08	2.075e-07		520	GLRG_09522	-4.00184	7.03709	14.0824	0.000174974	0.00143007										520	GLRG_08015	3.62051	2.86523	9.38742	0.0021848	0.0178361
521	GLRG_11892	-2.12315	6.0638	10.5291	0.00117511	0.00958583		521	GLRG_01731	-4.59879	2.62776	30.941	2.65991e-08	2.16979e-07		521	GLRG_02947	-2.7155	10.5162	14.0753	0.000175633	0.0014327										521	GLRG_02026	4.38505	2.7949	9.386	0.00218649	0.0178361
522	GLRG_05524	3.57069	8.39787	10.5229	0.00117907	0.00958704		522	GLRG_04386	-3.73725	5.21006	30.9003	2.7163e-08	2.21155e-07		522	GLRG_09234	3.19574	4.02494	14.0562	0.000177428	0.00144458										522	GLRG_07697	3.0049	6.66046	9.37784	0.00219624	0.0178813
523	GLRG_00233	2.08696	5.52258	10.5218	0.00117977	0.00958704		523	GLRG_11021	-3.04376	4.99803	30.8298	2.81678e-08	2.28897e-07		523	GLRG_06809	3.48094	7.41841	14.0475	0.00017825	0.0014485										523	GLRG_02334	2.11118	4.34937	9.36001	0.00221771	0.0180215
524	GLRG_06479	2.88245	5.6331	10.5179	0.00118222	0.00958863		524	GLRG_04082	-6.60034	5.11678	30.7834	2.8849e-08	2.33985e-07		524	GLRG_02994	-2.05142	4.52025	14.026	0.000180303	0.00146084										524	GLRG_02022	3.64785	6.24547	9.35116	0.00222845	0.0180663
525	GLRG_01921	-2.63941	2.7683	10.5091	0.00118785	0.00961595		525	GLRG_01855	-4.80737	5.7762	30.7123	2.99266e-08	2.41865e-07		525	GLRG_07976	3.40125	3.44138	14.0244	0.000180457	0.00146084										525	GLRG_06832	1.96691	7.34584	9.34846	0.00223172	0.0180663
526	GLRG_08065	2.40505	7.26724	10.4973	0.00119546	0.00965916		526	GLRG_06551	-3.40387	8.20487	30.7118	2.99344e-08	2.41865e-07		526	GLRG_06660	-2.46971	10.0628	14.0152	0.000181335	0.00146516										526	GLRG_00104	-1.58776	8.79222	9.33761	0.00224498	0.0181391
527	GLRG_10528	2.46925	7.08784	10.4802	0.00120659	0.00973059		527	GLRG_09335	6.32428	7.531	30.6163	3.14436e-08	2.53578e-07		527	GLRG_01798	-2.68704	8.90507	13.9987	0.000182937	0.00147411										527	GLRG_01058	5.14429	4.27294	9.32894	0.00225563	0.0181906
528	GLRG_06515	2.37976	4.45678	10.4575	0.00122154	0.00983248		528	GLRG_06808	4.12735	5.35978	30.5863	3.19338e-08	2.57043e-07		528	GLRG_11696	-2.45386	10.4628	13.9967	0.000183136	0.00147411										528	GLRG_11427	2.55008	4.18807	9.32167	0.0022646	0.0182166
529	GLRG_06654	-3.21144	6.21345	10.4179	0.00124799	0.0100264		529	GLRG_05524	7.05237	8.39787	30.5726	3.21612e-08	2.58384e-07		529	GLRG_02033	-1.89466	5.86503	13.9876	0.00018402	0.00147842										529	GLRG_06208	2.60267	3.00628	9.31938	0.00226743	0.0182166
530	GLRG_01008	2.71819	3.77418	10.4117	0.00125217	0.010041		530	GLRG_00991	-6.21664	5.66168	30.5573	3.24149e-08	2.59929e-07		530	GLRG_10985	2.54409	6.29382	13.9691	0.000185839	0.00149022										530	GLRG_01757	3.65066	4.40153	9.30947	0.00227973	0.0182733
531	GLRG_04246	1.70448	5.61785	10.4033	0.00125787	0.0100677		531	GLRG_02611	-3.4259	4.90947	30.5537	3.24758e-08	2.59929e-07		531	GLRG_06016	3.2896	6.36571	13.952	0.000187538	0.00150101										531	GLRG_01607	1.43284	6.8902	9.30298	0.00228781	0.0182733
532	GLRG_02515	-3.39021	2.63401	10.3964	0.00126263	0.0100868		532	GLRG_02098	7.46862	3.76458	30.4725	3.3863e-08	2.70522e-07		532	GLRG_03657	-1.65382	6.06047	13.9453	0.000188207	0.0015034										532	GLRG_05486	-1.60463	11.0042	9.30126	0.00228996	0.0182733
533	GLRG_01883	1.84795	6.97842	10.3647	0.0012845	0.0102423		533	GLRG_03485	4.54275	5.78599	30.4659	3.39779e-08	2.70931e-07		533	GLRG_11804	-2.1404	6.93878	13.9419	0.000188544	0.0015034										533	GLRG_00523	2.96231	3.35902	9.29989	0.00229168	0.0182733
534	GLRG_10895	3.35738	5.03092	10.3545	0.00129157	0.0102793		534	GLRG_09394	3.38619	5.43305	30.3985	3.51796e-08	2.79987e-07		534	GLRG_11936	3.345	6.11171	13.913	0.000191473	0.00152389										534	GLRG_04318	1.41571	8.77075	9.29217	0.00230136	0.018316
535	GLRG_05512	-3.18869	3.90655	10.3451	0.00129818	0.0102998		535	GLRG_01928	5.40026	4.01378	30.3943	3.52571e-08	2.8008e-07		535	GLRG_08584	2.42488	7.89899	13.9088	0.000191894	0.00152439										535	GLRG_00969	2.99537	3.95477	9.28084	0.00231563	0.0183808
536	GLRG_07135	3.72367	2.89517	10.3417	0.00130055	0.0102998		536	GLRG_02128	5.36687	7.98553	30.3404	3.62494e-08	2.87425e-07		536	GLRG_07696	3.44137	3.07708	13.8927	0.000193553	0.00153011										536	GLRG_03127	1.98393	5.73245	9.27885	0.00231815	0.0183808
537	GLRG_01963	5.48099	2.3037	10.3405	0.00130142	0.0102998		537	GLRG_00965	-7.057	4.34906	30.3201	3.66314e-08	2.89913e-07		537	GLRG_01934	3.92952	6.77762	13.8896	0.000193869	0.00153011										537	GLRG_06128	-1.49997	7.20207	9.25928	0.00234306	0.0185437
538	GLRG_08931	1.64706	7.09799	10.3244	0.00131285	0.010371		538	GLRG_04496	4.74229	7.87772	30.2762	3.74699e-08	2.95998e-07		538	GLRG_09090	-2.57093	7.46813	13.8895	0.000193878	0.00153011										538	GLRG_01150	1.89801	6.84429	9.25209	0.00235227	0.0185517
539	GLRG_09838	5.40417	3.129	10.3205	0.00131564	0.0103738		539	GLRG_11853	-6.8623	2.96765	30.2245	3.84815e-08	3.03426e-07		539	GLRG_00904	2.07334	6.31288	13.8878	0.000194054	0.00153011										539	GLRG_02636	-1.52099	9.89069	9.25168	0.00235279	0.0185517
540	GLRG_12005	-1.83129	13.6035	10.3073	0.00132508	0.0104289		540	GLRG_02883	4.54495	4.8884	30.1718	3.95424e-08	3.11213e-07		540	GLRG_11436	3.21645	3.91067	13.8839	0.000194462	0.00153049										540	GLRG_01852	3.21052	5.59922	9.22918	0.00238189	0.0187463
541	GLRG_09707	1.72783	8.71663	10.3003	0.00133011	0.0104491		541	GLRG_03492	6.19866	4.74512	30.1511	3.99661e-08	3.13967e-07		541	GLRG_10278	2.147	7.07723	13.8566	0.000197301	0.00154848										541	GLRG_07661	2.46781	4.85934	9.21542	0.00239985	0.0188528
542	GLRG_02135	-3.35522	3.49014	10.2757	0.00134791	0.0105694		542	GLRG_01900	5.37055	6.02807	30.1277	4.04518e-08	3.17196e-07		542	GLRG_07348	1.6035	6.98663	13.8549	0.000197477	0.00154848										542	GLRG_04454	-2.09079	6.72208	9.20769	0.00241	0.0188976
543	GLRG_06248	2.40412	6.83562	10.2592	0.00136004	0.0106449		543	GLRG_11292	-3.33691	8.73398	30.0916	4.12119e-08	3.22561e-07		543	GLRG_04693	6.37747	2.76894	13.8317	0.000199932	0.00156247										543	GLRG_02215	3.22657	3.86787	9.20411	0.00241472	0.0188997
544	GLRG_00038	-6.50325	2.67467	10.2455	0.00137017	0.0106856		544	GLRG_11964	-4.00579	8.74445	30.0476	4.21575e-08	3.29356e-07		544	GLRG_06871	5.72463	2.33499	13.8255	0.000200592	0.00156247										544	GLRG_06381	-1.94477	7.06662	9.18343	0.00244217	0.0190674
545	GLRG_09951	4.09394	8.25092	10.2454	0.00137027	0.0106856		545	GLRG_11213	6.0251	5.39534	30.0236	4.26815e-08	3.32838e-07		545	GLRG_06500	3.95389	2.63369	13.8254	0.00020061	0.00156247										545	GLRG_09940	1.48445	9.38269	9.17862	0.00244859	0.0190674
546	GLRG_07902	-5.60241	2.82851	10.2228	0.00138716	0.0107966		546	GLRG_11436	7.80753	3.91067	29.9941	4.3337e-08	3.3733e-07		546	GLRG_05928	-2.24466	7.0845	13.8242	0.000200732	0.00156247										546	GLRG_04607	3.09251	3.49816	9.1772	0.00245049	0.0190674
547	GLRG_11975	-2.27926	4.88586	10.2196	0.00138958	0.0107966		547	GLRG_03272	7.45134	3.55115	29.9869	4.34965e-08	3.37685e-07		547	GLRG_10913	-2.63926	6.83859	13.8195	0.000201234	0.00156352										547	GLRG_10323	1.97953	10.1219	9.17144	0.00245822	0.0190674
548	GLRG_11449	1.72578	5.75207	10.205	0.00140062	0.0108625		548	GLRG_01107	2.90074	6.09676	29.9849	4.35415e-08	3.37685e-07		548	GLRG_02073	2.4128	6.74952	13.8026	0.000203056	0.00157479										548	GLRG_05200	2.96827	7.59447	9.17117	0.00245858	0.0190674
549	GLRG_05495	-4.57737	3.93245	10.1696	0.00142774	0.0110526		549	GLRG_02125	4.3002	4.2536	29.9813	4.36228e-08	3.37699e-07		549	GLRG_00308	2.8305	7.9868	13.7977	0.000203589	0.00157605										549	GLRG_01327	1.32003	11.591	9.14684	0.00249148	0.0192693
550	GLRG_08739	1.96524	6.08937	10.1576	0.00143705	0.0111045		550	GLRG_09401	5.13942	5.16279	29.9462	4.44195e-08	3.43241e-07		550	GLRG_10370	-3.70641	3.21819	13.7871	0.000204735	0.00158204										550	GLRG_05323	2.84115	4.32444	9.14523	0.00249367	0.0192693
551	GLRG_05301	5.45506	4.47355	10.1456	0.00144649	0.0111571		551	GLRG_01908	3.26727	6.63918	29.9042	4.53921e-08	3.50121e-07		551	GLRG_10845	3.52602	4.28623	13.7772	0.000205817	0.00158752										551	GLRG_04578	1.79484	5.42383	9.13689	0.00250506	0.0192993
552	GLRG_08693	1.68696	6.87045	10.1281	0.00146029	0.0112432		552	GLRG_00815	-2.58922	6.89857	29.8984	4.553e-08	3.50548e-07		552	GLRG_01765	3.23265	6.18831	13.6981	0.000214667	0.00165019										552	GLRG_06385	-1.81988	8.14696	9.13575	0.00250663	0.0192993
553	GLRG_06551	-1.86504	8.20487	10.1217	0.00146536	0.0112618		553	GLRG_01738	3.92732	6.61594	29.8789	4.5989e-08	3.53442e-07		553	GLRG_11888	-2.06876	5.74404	13.6977	0.000214719	0.00165019										553	GLRG_04646	-1.59269	11.0948	9.11533	0.00253476	0.0194805
554	GLRG_01150	-1.79977	6.84429	10.0841	0.00149553	0.0114729		554	GLRG_00240	-6.66094	4.33624	29.8398	4.6927e-08	3.6e-07		554	GLRG_04434	2.08394	4.77721	13.674	0.000217444	0.00166812										554	GLRG_01590	-1.45909	9.52164	9.10902	0.00254352	0.0194895
555	GLRG_07836	2.64819	3.64856	10.0507	0.00152293	0.0116586		555	GLRG_02673	-5.14778	4.05387	29.7411	4.93778e-08	3.78118e-07		555	GLRG_09805	3.28185	7.78687	13.6481	0.000220461	0.00168668										555	GLRG_11852	4.16073	3.24496	9.10566	0.0025482	0.0194895
556	GLRG_00338	-1.92189	7.1098	10.0479	0.00152521	0.0116586		556	GLRG_11132	-3.54842	9.89775	29.7344	4.95479e-08	3.78739e-07		556	GLRG_10297	4.427	4.9071	13.6441	0.000220937	0.00168668										556	GLRG_02821	-1.66315	7.29451	9.1046	0.00254968	0.0194895
557	GLRG_07259	-1.98592	4.79097	10.0425	0.00152966	0.0116715		557	GLRG_05704	-3.64868	5.24868	29.7192	4.99373e-08	3.8103e-07		557	GLRG_11805	-2.4286	8.90058	13.6431	0.000221054	0.00168668										557	GLRG_06635	-2.59297	5.56171	9.08388	0.00257873	0.0195961
558	GLRG_06542	1.35822	7.00916	10.0212	0.00154749	0.0117864		558	GLRG_07954	-5.79909	6.90827	29.7066	5.02626e-08	3.82824e-07		558	GLRG_09792	-1.69906	6.62663	13.6346	0.00022205	0.00169124										558	GLRG_00214	-1.45739	9.60148	9.08235	0.00258089	0.0195961
559	GLRG_05783	-5.0381	3.04778	10.015	0.00155269	0.0118049		559	GLRG_02843	2.29829	7.34903	29.5993	5.3124e-08	4.03894e-07		559	GLRG_09041	-3.44907	6.26018	13.6121	0.000224737	0.00170864										559	GLRG_01855	2.59074	5.7762	9.08231	0.00258094	0.0195961
560	GLRG_08672	-1.45356	7.87155	10.001	0.00156459	0.0118741		560	GLRG_00308	4.52412	7.9868	29.5479	5.45513e-08	4.14005e-07		560	GLRG_10172	1.70853	6.42762	13.593	0.000227028	0.00172165										560	GLRG_09391	-2.01096	5.71304	9.08151	0.00258207	0.0195961
561	GLRG_07783	-1.96013	5.78293	9.99515	0.00156953	0.0118904		561	GLRG_11453	-5.30376	4.92177	29.537	5.48589e-08	4.15598e-07		561	GLRG_04696	2.40145	3.57021	13.5911	0.000227258	0.00172165										561	GLRG_10649	3.32838	3.02003	9.07152	0.00259621	0.0196683
562	GLRG_01347	-3.61455	2.46287	9.99105	0.00157303	0.0118957		562	GLRG_03112	2.98054	6.88165	29.432	5.79126e-08	4.37951e-07		562	GLRG_06263	-3.41423	6.1096	13.5752	0.000229195	0.00173323										562	GLRG_05189	1.72876	5.68859	9.06537	0.00260495	0.0196797
563	GLRG_09749	-2.50999	6.02325	9.97289	0.00158862	0.0119923		563	GLRG_01425	3.14138	6.56188	29.3778	5.95562e-08	4.4958e-07		563	GLRG_05622	1.90282	4.98297	13.5577	0.000231336	0.00174632										563	GLRG_11740	2.92514	3.09703	9.06395	0.00260698	0.0196797
564	GLRG_09530	2.50563	6.48533	9.95754	0.00160192	0.0120712		564	GLRG_10046	3.79685	4.40554	29.3363	6.08449e-08	4.58494e-07		564	GLRG_09589	2.37211	8.25553	13.5288	0.000234936	0.00177035										564	GLRG_04083	3.73676	3.43321	9.04987	0.00262714	0.0197967
565	GLRG_02116	3.55019	6.86826	9.95074	0.00160785	0.0120822		565	GLRG_05337	4.36916	4.94671	29.3067	6.17806e-08	4.64212e-07		565	GLRG_09024	-4.07263	6.62584	13.5101	0.000237278	0.00178484										565	GLRG_09600	-1.78626	6.43073	9.04564	0.00263323	0.0198075
566	GLRG_05587	2.54065	6.53795	9.94723	0.00161092	0.0120822		566	GLRG_01313	4.02496	5.14856	29.3054	6.18221e-08	4.64212e-07		566	GLRG_09110	-2.46438	10.9694	13.505	0.000237932	0.00178659										566	GLRG_04989	-1.57205	8.03836	9.02385	0.00266479	0.0200095
567	GLRG_07531	2.92061	6.41945	9.94347	0.00161421	0.0120822		567	GLRG_10609	2.73711	6.54704	29.2832	6.25351e-08	4.68738e-07		567	GLRG_10715	5.54716	2.46955	13.4945	0.000239262	0.00179341										567	GLRG_05747	1.9514	6.39259	9.01921	0.00267157	0.020025
568	GLRG_07079	2.21077	6.28798	9.94027	0.00161702	0.0120822		568	GLRG_11951	5.74173	6.01841	29.2769	6.27402e-08	4.69447e-07		568	GLRG_04708	2.64092	6.68773	13.4821	0.000240856	0.00180218										568	GLRG_03820	-2.11028	5.58342	9.01544	0.00267709	0.0200305
569	GLRG_10470	-2.07818	4.27141	9.93962	0.00161759	0.0120822		569	GLRG_09102	3.18775	6.71893	29.254	6.34843e-08	4.7418e-07		569	GLRG_05498	1.77229	5.00604	13.4606	0.000243623	0.00181968										569	GLRG_06929	-1.35691	11.0178	9.01227	0.00268173	0.0200305
570	GLRG_11947	-3.44084	3.83476	9.92312	0.00163215	0.0121695		570	GLRG_09054	5.27795	3.95439	29.2265	6.43933e-08	4.80125e-07		570	GLRG_00264	-1.85618	11.8666	13.4299	0.000247647	0.00184649										570	GLRG_10476	-2.31161	6.65319	9.00776	0.00268836	0.0200319
571	GLRG_01888	3.48557	6.90584	9.87016	0.00167981	0.012503		571	GLRG_09175	4.6836	4.41864	29.2194	6.46288e-08	4.81038e-07		571	GLRG_11419	-2.3213	4.33359	13.4266	0.000248086	0.00184652										571	GLRG_07292	-1.53607	7.66004	9.0023	0.0026964	0.0200319
572	GLRG_07101	2.96943	7.02163	9.86009	0.00168903	0.0125496		572	GLRG_03246	-3.72622	3.68791	29.1784	6.60102e-08	4.90234e-07		572	GLRG_01792	1.93398	5.98898	13.41	0.000250284	0.00185963										572	GLRG_08860	3.22132	2.44343	8.99753	0.00270345	0.0200319
573	GLRG_05547	-3.41134	3.27367	9.85285	0.00169569	0.0125771		573	GLRG_10469	7.6008	3.6385	29.1759	6.60951e-08	4.90234e-07		573	GLRG_08599	2.19858	6.81512	13.3907	0.000252879	0.00187563										573	GLRG_10255	1.50983	5.79109	8.99641	0.00270511	0.0200319
574	GLRG_04803	-3.72589	2.78219	9.83334	0.00171377	0.0126891		574	GLRG_00997	4.37006	6.76746	29.1666	6.64137e-08	4.91739e-07		574	GLRG_09901	3.88382	3.5948	13.3699	0.0002557	0.00189325										574	GLRG_03559	4.39464	5.33833	8.99345	0.00270949	0.0200319
575	GLRG_03106	-1.70987	6.53958	9.82733	0.00171938	0.0126962		575	GLRG_05975	3.48251	6.32985	29.1449	6.71613e-08	4.9641e-07		575	GLRG_00087	5.30551	2.12383	13.364	0.000256504	0.0018959										575	GLRG_09082	2.53236	2.67992	8.99297	0.0027102	0.0200319
576	GLRG_08972	3.52738	3.29911	9.82591	0.00172071	0.0126962		576	GLRG_05874	5.62548	4.7193	29.1336	6.75565e-08	4.98464e-07		576	GLRG_01034	4.35426	2.99927	13.3597	0.000257093	0.00189695										576	GLRG_11866	2.72128	4.93914	8.98472	0.00272247	0.0200876
577	GLRG_06217	4.27058	9.09549	9.80804	0.00173751	0.0127979		577	GLRG_09793	5.34611	3.95163	29.1269	6.77909e-08	4.99177e-07		577	GLRG_04780	-1.74536	5.38994	13.3476	0.000258747	0.00190585										577	GLRG_11042	-1.90161	6.01674	8.96686	0.00274921	0.0202498
578	GLRG_10655	2.51606	4.75357	9.79494	0.00174993	0.0128671		578	GLRG_00813	4.34434	5.14839	29.1241	6.78881e-08	4.99177e-07		578	GLRG_06726	-1.67976	8.81382	13.3415	0.000259595	0.00190879										578	GLRG_01785	-2.6447	7.79174	8.93527	0.00279716	0.0205421
579	GLRG_02075	2.02945	4.85046	9.77079	0.00177306	0.0130103		579	GLRG_04092	4.44296	4.09133	29.0878	6.91729e-08	5.07561e-07		579	GLRG_01912	3.05124	5.13121	13.3337	0.00026068	0.00191346										579	GLRG_01831	3.08845	3.66475	8.93435	0.00279856	0.0205421
580	GLRG_02045	-2.90494	3.98611	9.76824	0.00177553	0.0130103		580	GLRG_05154	4.67445	6.45469	29.0851	6.92672e-08	5.07561e-07		580	GLRG_08970	3.04682	4.17172	13.2956	0.000266027	0.00194934										580	GLRG_10951	-1.79171	8.45764	8.92955	0.00280593	0.0205607
581	GLRG_10167	1.4031	7.69553	9.75958	0.00178391	0.0130492		581	GLRG_10310	5.1855	5.88543	29.0766	6.95718e-08	5.08916e-07		581	GLRG_05283	4.05915	9.96793	13.2564	0.000271646	0.00198415										581	GLRG_04867	-1.53509	10.1491	8.92562	0.00281198	0.0205696
582	GLRG_00454	3.42088	7.58107	9.74078	0.00180225	0.0131474		582	GLRG_06388	3.23137	5.8098	29.0717	6.97487e-08	5.09334e-07		582	GLRG_11395	1.74854	6.98081	13.2529	0.000272161	0.00198415										582	GLRG_06399	-1.34169	9.73782	8.90983	0.00283639	0.020707
583	GLRG_02071	1.89496	4.68537	9.73795	0.00180502	0.0131474		583	GLRG_09167	7.44633	3.7069	28.9998	7.2387e-08	5.27692e-07		583	GLRG_01939	-2.2921	6.56733	13.2528	0.000272178	0.00198415										583	GLRG_08294	3.75401	6.19009	8.90483	0.00284417	0.020707
584	GLRG_10486	-2.71571	6.54992	9.73633	0.00180661	0.0131474		584	GLRG_06509	-2.90819	11.7177	28.9287	7.50925e-08	5.46371e-07		584	GLRG_04760	2.71619	3.40478	13.2275	0.000275873	0.00200764										584	GLRG_11148	4.68533	2.80875	8.90405	0.00284539	0.020707
585	GLRG_01900	2.89978	6.02807	9.72391	0.00181886	0.0131735		585	GLRG_00836	5.15932	5.45536	28.9258	7.52064e-08	5.46371e-07		585	GLRG_06186	-1.3364	6.90682	13.2083	0.000278715	0.00202485										585	GLRG_11498	2.8705	5.29006	8.8897	0.00286784	0.0208347
586	GLRG_07177	-2.11965	6.02385	9.72179	0.00182096	0.0131735		586	GLRG_11982	-4.03475	9.68748	28.9044	7.604e-08	5.51485e-07		586	GLRG_05826	2.94577	4.7056	13.1863	0.000282006	0.00204289										586	GLRG_02641	2.75996	3.35921	8.88573	0.00287408	0.0208359
587	GLRG_05601	-3.88428	5.4964	9.72147	0.00182128	0.0131735		587	GLRG_07079	3.85792	6.28798	28.8945	7.64312e-08	5.52568e-07		587	GLRG_08975	2.36364	7.3521	13.1853	0.000282159	0.00204289										587	GLRG_10709	2.82115	4.32731	8.88337	0.0028778	0.0208359
588	GLRG_01567	-1.91113	4.01574	9.72014	0.0018226	0.0131735		588	GLRG_06018	7.53318	3.58881	28.894	7.64494e-08	5.52568e-07		588	GLRG_05583	6.78604	3.06159	13.1776	0.00028332	0.00204781										588	GLRG_01622	2.48026	4.79653	8.87116	0.00289711	0.02094
589	GLRG_11098	2.20329	7.66712	9.70594	0.00183674	0.0132532		589	GLRG_00936	4.72937	4.53325	28.8747	7.72159e-08	5.57161e-07		589	GLRG_01313	2.30656	5.14856	13.1633	0.000285485	0.00205714										589	GLRG_03262	1.82315	5.34113	8.85389	0.00292464	0.021061
590	GLRG_00356	1.94603	4.75565	9.69583	0.00184687	0.0133037		590	GLRG_00951	5.59094	7.65583	28.861	7.77611e-08	5.60143e-07		590	GLRG_01830	3.05832	5.08306	13.1627	0.00028558	0.00205714										590	GLRG_02426	3.92497	2.67037	8.8512	0.00292897	0.021061
591	GLRG_09347	3.33782	8.1689	9.68217	0.00186064	0.0133803		591	GLRG_03014	2.5797	7.65333	28.8389	7.86554e-08	5.65627e-07		591	GLRG_11840	2.94969	4.18576	13.1534	0.000286998	0.00206386										591	GLRG_09803	2.60095	3.80002	8.85026	0.00293047	0.021061
592	GLRG_04768	5.28573	3.66882	9.6664	0.00187668	0.0134514		592	GLRG_11937	-3.0554	4.51996	28.8265	7.91611e-08	5.68302e-07		592	GLRG_07430	4.57738	4.6243	13.1489	0.000287683	0.00206529										592	GLRG_03683	2.95333	6.297	8.84412	0.00294035	0.021061
593	GLRG_00635	1.20056	8.26957	9.66622	0.00187687	0.0134514		593	GLRG_11839	7.71824	3.67087	28.772	8.14198e-08	5.83532e-07		593	GLRG_07019	2.38818	4.31179	13.1414	0.000288848	0.00207016										593	GLRG_06075	1.2829	8.59208	8.84286	0.00294237	0.021061
594	GLRG_01765	3.37684	6.18831	9.63854	0.00190536	0.0136148		594	GLRG_03143	-2.65893	5.458	28.7682	8.15776e-08	5.83678e-07		594	GLRG_07401	2.35626	4.07857	13.132	0.000290299	0.00207705										594	GLRG_05631	1.93366	5.52341	8.84211	0.00294359	0.021061
595	GLRG_00742	1.49366	8.48806	9.63786	0.00190607	0.0136148		595	GLRG_00925	-3.3968	8.88243	28.6445	8.69602e-08	6.21144e-07		595	GLRG_11792	-2.04038	15.1212	13.1168	0.00029266	0.00209043										595	GLRG_04721	5.4781	2.45999	8.81979	0.00297981	0.0212526
596	GLRG_02456	-1.19075	7.01516	9.62976	0.00191449	0.013652		596	GLRG_05906	2.51682	8.36567	28.6384	8.7236e-08	6.22069e-07		596	GLRG_05895	2.37222	7.28639	13.0915	0.000296642	0.00211531										596	GLRG_00715	-1.73103	6.6064	8.8179	0.0029829	0.0212526
597	GLRG_11415	2.14032	6.42012	9.62667	0.00191772	0.0136521		597	GLRG_11581	-3.22696	6.50342	28.606	8.87072e-08	6.315e-07		597	GLRG_07118	2.56325	3.88735	13.0864	0.000297447	0.0021175										597	GLRG_11108	2.38649	6.64093	8.81639	0.00298537	0.0212526
598	GLRG_01354	2.00243	5.79021	9.60138	0.00194431	0.0138182		598	GLRG_11746	-3.12283	5.70851	28.5966	8.91367e-08	6.33497e-07		598	GLRG_00232	2.06963	6.51613	13.0794	0.000298555	0.00212011										598	GLRG_07783	2.03524	5.78293	8.80952	0.00299664	0.0212972
599	GLRG_03125	3.4368	3.6327	9.58974	0.00195668	0.013864		599	GLRG_10819	3.45727	4.75996	28.5831	8.97607e-08	6.36866e-07		599	GLRG_10009	1.87734	6.50244	13.0778	0.00029881	0.00212011										599	GLRG_01019	2.96636	10.6371	8.80151	0.00300982	0.0213496
600	GLRG_08641	1.88613	4.55184	9.58755	0.00195901	0.013864		600	GLRG_07425	-4.6008	4.44686	28.5483	9.1392e-08	6.46522e-07		600	GLRG_09636	-2.28447	6.60971	13.0742	0.000299398	0.00212073										600	GLRG_03952	-1.40481	8.11236	8.79894	0.00301406	0.0213496
601	GLRG_00932	2.87084	5.7583	9.58613	0.00196053	0.013864		601	GLRG_08528	-2.29709	10.9607	28.5475	9.14258e-08	6.46522e-07		601	GLRG_06128	-1.41196	7.20207	13.0631	0.000301177	0.00212978										601	GLRG_02864	-2.07277	6.59133	8.79541	0.00301989	0.0213553
602	GLRG_05980	-2.26044	5.27653	9.57156	0.00197615	0.0139395		602	GLRG_09298	-4.11796	7.02921	28.4863	9.43616e-08	6.66174e-07		602	GLRG_07601	5.64252	2.41177	13.0271	0.000307023	0.00216752										602	GLRG_05590	4.30913	4.27378	8.78082	0.00304415	0.021437
603	GLRG_09944	-2.05662	4.08302	9.56864	0.00197929	0.0139395		603	GLRG_03548	2.66058	6.40134	28.4616	9.55744e-08	6.73617e-07		603	GLRG_09175	2.44238	4.41864	13.0001	0.000311468	0.00219526										603	GLRG_07211	2.68746	6.3578	8.77883	0.00304747	0.021437
604	GLRG_09093	3.04485	4.77866	9.56702	0.00198104	0.0139395		604	GLRG_01923	3.95256	5.11039	28.4066	9.83292e-08	6.91886e-07		604	GLRG_06235	-1.85278	7.0447	12.9916	0.000312893	0.00220165										604	GLRG_08165	-2.34586	9.40942	8.77651	0.00305135	0.021437
605	GLRG_09952	3.86195	8.74176	9.56154	0.00198696	0.013958		605	GLRG_07028	7.55046	3.6589	28.4	9.86644e-08	6.93097e-07		605	GLRG_06163	3.01378	3.69041	12.977	0.000315348	0.00221525										605	GLRG_04645	-1.58053	11.3705	8.77635	0.00305162	0.021437
606	GLRG_07315	1.2632	9.13905	9.55245	0.00199683	0.0139862		606	GLRG_06352	-2.3322	8.09554	28.3834	9.95132e-08	6.97906e-07		606	GLRG_07835	2.05179	4.48508	12.9718	0.000316214	0.00221767										606	GLRG_03087	-1.29774	9.23509	8.75355	0.00309	0.0216708
607	GLRG_09650	2.11419	4.47357	9.55178	0.00199756	0.0139862		607	GLRG_11809	-3.82974	8.74671	28.3736	1.00021e-07	6.99579e-07		607	GLRG_04109	5.24758	2.11879	12.9432	0.000321078	0.00224447										607	GLRG_04441	1.85819	4.77346	8.72962	0.00313082	0.0219053
608	GLRG_06218	-1.1621	7.35268	9.54424	0.00200578	0.0140207		608	GLRG_02416	5.13872	5.1279	28.3724	1.00081e-07	6.99579e-07		608	GLRG_11551	2.77932	8.01976	12.9432	0.000321092	0.00224447										608	GLRG_07430	4.00673	4.6243	8.72791	0.00313375	0.0219053
609	GLRG_06482	2.13354	4.99662	9.50153	0.002053	0.0143272		609	GLRG_00791	3.88395	6.00673	28.3451	1.01504e-07	7.08359e-07		609	GLRG_11297	3.25364	3.18458	12.9296	0.000323426	0.00225693										609	GLRG_10948	-2.4836	7.44331	8.71462	0.00315668	0.0220139
610	GLRG_07071	-1.96769	5.59944	9.49614	0.00205905	0.0143458		610	GLRG_09760	8.44203	4.21368	28.3184	1.02913e-07	7.17013e-07		610	GLRG_11032	2.33469	4.64688	12.924	0.0003244	0.00225693										610	GLRG_05783	5.05747	3.04778	8.71292	0.00315964	0.0220139
611	GLRG_04231	-2.97211	3.57477	9.48941	0.00206661	0.0143729		611	GLRG_00932	5.06487	5.7583	28.2854	1.04682e-07	7.2815e-07		611	GLRG_09235	2.92384	4.91457	12.9236	0.000324466	0.00225693										611	GLRG_08213	2.32788	4.16014	8.70142	0.00317962	0.0220627
612	GLRG_05596	1.66903	5.7424	9.48667	0.0020697	0.0143729		612	GLRG_03323	-3.89303	6.75978	28.2485	1.06696e-07	7.40529e-07		612	GLRG_11695	-2.35656	9.23302	12.8798	0.000332142	0.00230654										612	GLRG_08099	1.12946	9.09701	8.70055	0.00318115	0.0220627
613	GLRG_04762	4.64767	9.23494	9.48111	0.00207599	0.014393		613	GLRG_08581	3.41874	7.83036	28.2464	1.0681e-07	7.40529e-07		613	GLRG_08160	3.20447	6.22145	12.866	0.000334603	0.00231731										613	GLRG_02032	2.27061	5.52515	8.69675	0.00318778	0.0220627
614	GLRG_09397	2.92496	4.8822	9.47391	0.00208414	0.0144261		614	GLRG_00231	-5.48845	3.30974	28.2252	1.07987e-07	7.47467e-07		614	GLRG_07933	1.70651	6.46635	12.864	0.000334966	0.00231731										614	GLRG_01007	2.94587	3.09292	8.69665	0.00318795	0.0220627
615	GLRG_08509	2.21909	5.21271	9.46193	0.00209781	0.0144932		615	GLRG_05318	-4.5876	3.77236	28.1757	1.10787e-07	7.65605e-07		615	GLRG_04508	-1.42743	8.07612	12.862	0.000335328	0.00231731										615	GLRG_05538	2.1646	5.06877	8.69399	0.0031926	0.0220627
616	GLRG_05747	-1.81778	6.39259	9.45701	0.00210344	0.0144932		616	GLRG_01607	-2.23791	6.8902	28.1647	1.11417e-07	7.68707e-07		616	GLRG_07022	-2.07131	8.6356	12.8537	0.000336813	0.00232379										616	GLRG_09486	1.89599	5.65876	8.68966	0.0032002	0.0220793
617	GLRG_08605	5.5114	5.52122	9.45645	0.00210408	0.0144932		617	GLRG_11980	-3.15229	6.36973	28.1266	1.13634e-07	7.82729e-07		617	GLRG_00202	2.72021	5.03426	12.836	0.000340007	0.00234203										617	GLRG_10120	2.43593	4.78932	8.6847	0.00320893	0.0220982
618	GLRG_06284	-1.69475	10.6699	9.43829	0.00212502	0.0145953		618	GLRG_11240	7.02544	8.83885	28.1023	1.15067e-07	7.91318e-07		618	GLRG_04412	2.24284	6.01277	12.8323	0.000340687	0.00234291										618	GLRG_02098	-6.65826	3.76458	8.68219	0.00321334	0.0220982
619	GLRG_10831	1.75116	8.00341	9.43764	0.00212576	0.0145953		619	GLRG_07276	4.04319	5.68177	28.0904	1.15777e-07	7.93862e-07		619	GLRG_01764	-1.54686	6.14082	12.8222	0.000342538	0.00235184										619	GLRG_04035	-1.97661	5.40261	8.67735	0.0032219	0.0221213
620	GLRG_12000	-2.02833	10.8506	9.42354	0.00214217	0.0146842		620	GLRG_11974	-2.52906	7.0256	28.0899	1.1581e-07	7.93862e-07		620	GLRG_00821	2.73046	8.94044	12.8138	0.000344065	0.00235851										620	GLRG_01581	1.5349	5.88819	8.67058	0.00323388	0.0221677
621	GLRG_11971	-1.56302	10.3628	9.4151	0.00215205	0.0147282		621	GLRG_06017	7.33373	3.48326	28.0326	1.1929e-07	8.16397e-07		621	GLRG_11683	-2.00106	5.56541	12.786	0.000349221	0.00239										621	GLRG_07436	-2.71737	6.89593	8.66533	0.00324321	0.0221959
622	GLRG_11937	-1.76836	4.51996	9.40944	0.00215871	0.01475		622	GLRG_11936	5.51934	6.11171	27.9904	1.21918e-07	8.33044e-07		622	GLRG_09849	3.76139	3.36283	12.7663	0.000352928	0.00241148										622	GLRG_00891	2.55442	4.71383	8.65099	0.00326884	0.0223353
623	GLRG_11241	5.49122	4.80751	9.40135	0.00216826	0.0147915		623	GLRG_11798	-3.60168	4.06799	27.9596	1.23874e-07	8.44159e-07		623	GLRG_06219	2.10831	8.13049	12.7537	0.000355307	0.00242384										623	GLRG_10380	-1.5204	9.70435	8.6419	0.00328519	0.0223506
624	GLRG_07168	3.94215	8.04277	9.39779	0.00217247	0.0147965		624	GLRG_11419	-3.31304	4.33359	27.9585	1.23942e-07	8.44159e-07		624	GLRG_11709	4.10277	2.7262	12.7483	0.000356335	0.00242696										624	GLRG_07228	1.70935	6.41845	8.6398	0.00328898	0.0223506
625	GLRG_09994	-3.16926	2.79844	9.394	0.00217697	0.0148034		625	GLRG_10736	-4.44144	3.41506	27.9407	1.25093e-07	8.5063e-07		625	GLRG_09704	2.16355	5.30092	12.7212	0.000361541	0.00245727										625	GLRG_11775	2.26154	5.89674	8.63934	0.00328981	0.0223506
626	GLRG_00602	3.10276	3.84857	9.37915	0.00219468	0.0149		626	GLRG_06726	-2.48907	8.81382	27.9	1.27749e-07	8.67302e-07		626	GLRG_07857	1.60995	7.0328	12.7191	0.000361941	0.00245727										626	GLRG_11583	-2.77253	6.99003	8.6364	0.00329513	0.0223506
627	GLRG_11299	2.54851	5.46125	9.35801	0.00222013	0.0150487		627	GLRG_11091	-2.68162	4.67909	27.8857	1.28697e-07	8.72345e-07		627	GLRG_00289	2.1225	5.96655	12.7114	0.000363434	0.00246347										627	GLRG_08417	3.20938	6.54557	8.63024	0.00330628	0.0223506
628	GLRG_11792	-1.70395	15.1212	9.35052	0.00222922	0.0150863		628	GLRG_04508	-2.13721	8.07612	27.8814	1.28985e-07	8.72905e-07		628	GLRG_09336	2.50871	5.44825	12.6943	0.00036678	0.00248219										628	GLRG_02395	3.27204	5.47724	8.62598	0.00331403	0.0223506
629	GLRG_00814	-2.61203	6.48781	9.34398	0.0022372	0.0151162		629	GLRG_09159	-6.53495	3.64564	27.8754	1.29384e-07	8.74215e-07		629	GLRG_01091	-1.90819	4.70051	12.6413	0.000377327	0.00254951										629	GLRG_09666	-1.47319	10.0219	8.62479	0.00331618	0.0223506
630	GLRG_10829	2.31882	6.3714	9.3352	0.00224793	0.0151646		630	GLRG_04247	3.17703	7.25754	27.8297	1.32474e-07	8.92347e-07		630	GLRG_09787	2.25136	4.10877	12.6242	0.000380789	0.00256805										630	GLRG_08837	-1.56583	6.70899	8.6243	0.00331707	0.0223506
631	GLRG_06527	3.52715	4.12243	9.32387	0.00226187	0.0152345		631	GLRG_10228	-2.98146	7.38794	27.8295	1.32487e-07	8.92347e-07		631	GLRG_03066	2.2645	6.29296	12.6208	0.000381488	0.00256805										631	GLRG_10368	2.22086	3.24979	8.62249	0.00332039	0.0223506
632	GLRG_05538	-1.98573	5.06877	9.31829	0.00226878	0.0152568		632	GLRG_06271	-5.60064	8.90603	27.7546	1.37717e-07	9.26105e-07		632	GLRG_09703	-1.79228	7.32643	12.6188	0.000381884	0.00256805										632	GLRG_04716	-1.36477	8.94447	8.62069	0.00332366	0.0223506
633	GLRG_01697	-1.68166	7.42728	9.30955	0.00227963	0.0153056		633	GLRG_06812	3.09338	6.764	27.734	1.39196e-07	9.34573e-07		633	GLRG_04082	-3.96781	5.11678	12.6025	0.000385231	0.00258647										633	GLRG_02499	1.3885	6.99509	8.61762	0.00332927	0.0223529
634	GLRG_11410	2.08209	6.44443	9.29517	0.00229759	0.0154019		634	GLRG_00549	3.05422	8.44374	27.7257	1.39791e-07	9.36926e-07		634	GLRG_01924	5.26087	2.10448	12.5843	0.000388992	0.00260759										634	GLRG_10437	1.84978	6.37957	8.61191	0.00333972	0.0223877
635	GLRG_04482	-2.04881	4.21339	9.28281	0.00231314	0.0154817		635	GLRG_08154	3.82577	7.60453	27.723	1.39988e-07	9.36926e-07		635	GLRG_02474	2.05807	5.22369	12.5683	0.000392341	0.0026259										635	GLRG_01179	-2.17023	5.70549	8.60342	0.00335532	0.0224568
636	GLRG_09230	-4.79603	5.35831	9.24843	0.00235697	0.0157502		636	GLRG_07569	7.46765	3.5519	27.7121	1.4078e-07	9.40623e-07		636	GLRG_06646	4.71214	4.64802	12.5404	0.000398252	0.00266054										636	GLRG_00716	2.06976	6.41022	8.5919	0.00337662	0.0225639
637	GLRG_11793	2.80165	6.28945	9.17693	0.00245084	0.0163518		637	GLRG_08040	4.16566	6.48772	27.7093	1.40983e-07	9.40623e-07		637	GLRG_09507	2.70561	3.43269	12.5352	0.000399365	0.00266054										637	GLRG_05239	3.08938	5.95936	8.58602	0.00338754	0.0225875
638	GLRG_10228	-1.6615	7.38794	9.1701	0.00246001	0.0163872		638	GLRG_06347	4.36626	6.16004	27.6684	1.43994e-07	9.59204e-07		638	GLRG_00826	5.80065	2.59589	12.535	0.000399393	0.00266054										638	GLRG_10517	2.4041	6.43507	8.58428	0.00339078	0.0225875
639	GLRG_03692	1.73792	5.36673	9.16574	0.00246588	0.0163914		639	GLRG_01100	3.56812	4.7991	27.6418	1.45987e-07	9.70965e-07		639	GLRG_03378	4.15338	2.84382	12.5208	0.000402455	0.00267673										639	GLRG_07964	-1.48288	7.08703	8.57774	0.00340297	0.022604
640	GLRG_00899	-4.18882	5.19545	9.1639	0.00246836	0.0163914		640	GLRG_11645	5.07816	4.33394	27.5856	1.50291e-07	9.97054e-07		640	GLRG_11205	2.06056	5.63472	12.5176	0.000403126	0.00267701										640	GLRG_03988	2.56329	3.78099	8.57725	0.00340389	0.022604
641	GLRG_09106	-1.73461	8.57937	9.13862	0.0025027	0.0165856		641	GLRG_09106	-3.1561	8.57937	27.5845	1.50379e-07	9.97054e-07		641	GLRG_11332	-2.76571	6.85753	12.4987	0.000407239	0.0027001										641	GLRG_04921	2.27977	10.4947	8.57107	0.00341547	0.0226148
642	GLRG_01112	-5.06292	2.0001	9.13664	0.0025054	0.0165856		642	GLRG_09911	3.99714	7.85216	27.573	1.51276e-07	1.00144e-06		642	GLRG_05371	2.02701	6.04792	12.4515	0.000417648	0.0027648										642	GLRG_01261	-1.40641	10.1787	8.5692	0.00341897	0.0226148
643	GLRG_09337	-1.78706	10.8793	9.11902	0.00252966	0.0167201		643	GLRG_05310	4.50696	6.36427	27.5364	1.54169e-07	1.019e-06		643	GLRG_01791	1.66854	5.55384	12.4444	0.000419254	0.00277112										643	GLRG_02936	1.85317	7.84041	8.56694	0.00342321	0.0226148
644	GLRG_04079	-1.7999	12.745	9.11232	0.00253894	0.0167554		644	GLRG_01060	2.78492	5.92001	27.5323	1.54491e-07	1.01955e-06		644	GLRG_00786	-1.7028	4.50297	12.4363	0.000421078	0.00277885										644	GLRG_09515	-4.23568	8.91451	8.56503	0.00342681	0.0226148
645	GLRG_01154	-1.41299	6.59119	9.09013	0.00256992	0.0169336		645	GLRG_05733	4.6346	5.05565	27.4931	1.57659e-07	1.03884e-06		645	GLRG_05996	5.19743	2.04036	12.4247	0.000423686	0.00279173										645	GLRG_11830	2.6777	6.35606	8.56206	0.00343241	0.0226166
646	GLRG_02907	2.91826	6.64806	9.08073	0.00258317	0.0169945		646	GLRG_11837	7.56495	3.55489	27.4796	1.58761e-07	1.04448e-06		646	GLRG_07141	-3.52571	5.53902	12.4123	0.000426526	0.00280609										646	GLRG_03027	2.57132	4.5211	8.54502	0.00346468	0.0227939
647	GLRG_11613	3.59373	6.69697	9.07281	0.00259438	0.0170379		647	GLRG_01119	-5.68334	3.06623	27.461	1.60298e-07	1.05296e-06		647	GLRG_09487	2.07593	5.52171	12.4065	0.000427831	0.00281033										647	GLRG_00910	2.51176	4.10407	8.53815	0.00347778	0.0228293
648	GLRG_07952	3.29707	9.38978	9.07041	0.00259778	0.0170379		648	GLRG_02039	-4.77009	5.78937	27.4492	1.61276e-07	1.05775e-06		648	GLRG_07088	2.49698	4.36721	12.3741	0.000435335	0.0028552										648	GLRG_11987	3.50774	3.95914	8.5335	0.00348668	0.0228293
649	GLRG_11801	-3.02627	2.43367	9.06467	0.00260595	0.0170652		649	GLRG_02129	-2.36125	7.22177	27.4212	1.63632e-07	1.07155e-06		649	GLRG_04577	-3.38633	5.80863	12.3572	0.000439284	0.00287667										649	GLRG_09102	-1.98857	6.71893	8.5319	0.00348975	0.0228293
650	GLRG_10885	-3.33167	5.54589	9.05441	0.00262061	0.0171348		650	GLRG_08935	-3.75886	6.43298	27.4097	1.64605e-07	1.07626e-06		650	GLRG_11887	-2.34941	9.04339	12.333	0.000445026	0.00290978										650	GLRG_07019	2.29264	4.31179	8.53097	0.00349154	0.0228293
651	GLRG_06994	-2.49243	3.04752	9.03871	0.00264322	0.017256		651	GLRG_02884	2.2856	7.13516	27.3933	1.66002e-07	1.08373e-06		651	GLRG_01889	1.98143	6.60557	12.3232	0.000447373	0.00292064										651	GLRG_08868	3.22778	6.49899	8.52357	0.00350576	0.0228871
652	GLRG_09020	2.97767	6.77508	9.02855	0.00265796	0.0173066		652	GLRG_01421	-2.62076	8.29683	27.3777	1.67346e-07	1.09083e-06		652	GLRG_06638	3.25485	3.71535	12.3009	0.000452733	0.0029511										652	GLRG_10418	-1.77868	5.83606	8.4961	0.00355909	0.0231717
653	GLRG_09300	-1.76052	5.8686	9.02775	0.00265911	0.0173066		653	GLRG_01961	4.77134	4.12869	27.3711	1.67926e-07	1.09293e-06		653	GLRG_03085	1.8619	5.95486	12.253	0.000464502	0.00302318										653	GLRG_04739	-1.59617	9.90043	8.4955	0.00356026	0.0231717
654	GLRG_06380	2.27751	4.22647	9.02389	0.00266474	0.0173167		654	GLRG_08370	-2.33287	9.44091	27.3638	1.68557e-07	1.09537e-06		654	GLRG_05993	2.09385	4.03942	12.2494	0.000465396	0.00302436										654	GLRG_06925	-1.46606	10.1397	8.4921	0.00356692	0.0231795
655	GLRG_07602	-2.71253	4.97122	9.00701	0.00268946	0.0174431		655	GLRG_09300	-3.08302	5.8686	27.2926	1.74876e-07	1.13469e-06		655	GLRG_08080	1.50636	5.80081	12.2417	0.000467337	0.00303234										655	GLRG_01442	-1.31115	9.73456	8.48334	0.00358413	0.0232558
656	GLRG_01752	-1.45309	8.76098	9.00501	0.0026924	0.0174431		656	GLRG_01069	3.55382	5.82988	27.27	1.76932e-07	1.14628e-06		656	GLRG_11129	-4.69542	3.29092	12.2288	0.000470578	0.00304415										656	GLRG_01029	-2.29717	8.19873	8.46786	0.00361477	0.0234188
657	GLRG_10654	2.32606	6.82423	8.99912	0.0027011	0.0174728		657	GLRG_04695	8.79234	4.52708	27.2522	1.7857e-07	1.15513e-06		657	GLRG_11490	1.45882	8.02578	12.2287	0.00047059	0.00304415										657	GLRG_04730	-1.34724	10.0004	8.46281	0.00362481	0.0234482
658	GLRG_08510	-2.94108	5.42191	8.98251	0.00272576	0.0175828		658	GLRG_11451	3.32702	5.95572	27.2006	1.834e-07	1.18457e-06		658	GLRG_08508	-2.4416	3.01625	12.218	0.000473295	0.003057										658	GLRG_09119	3.30157	7.84522	8.44372	0.00366306	0.0236596
659	GLRG_05569	-3.42871	3.48789	8.9821	0.00272637	0.0175828		659	GLRG_01198	-3.33214	4.3331	27.1907	1.84347e-07	1.18888e-06		659	GLRG_07146	-2.33427	4.87366	12.2068	0.000476164	0.00307086										659	GLRG_07842	-8.16032	4.93325	8.43811	0.00367437	0.0236731
660	GLRG_06385	1.51579	8.14696	8.97633	0.002735	0.0176117		660	GLRG_00811	4.42611	4.14775	27.1836	1.85017e-07	1.1914e-06		660	GLRG_10051	2.71612	4.43646	12.1925	0.000479824	0.00308978										660	GLRG_01109	-2.56325	8.82839	8.43716	0.00367629	0.0236731
661	GLRG_08162	-1.69056	8.04639	8.96549	0.00275127	0.017665		661	GLRG_09522	-6.05421	7.03709	27.1715	1.86182e-07	1.19709e-06		661	GLRG_10433	2.39995	4.34314	12.1867	0.000481321	0.00309473										661	GLRG_09440	4.32768	2.7333	8.43211	0.00368653	0.0236834
662	GLRG_06652	-1.90529	9.20586	8.96488	0.00275219	0.017665		662	GLRG_09472	7.14629	3.31334	27.1372	1.89513e-07	1.21666e-06		662	GLRG_04820	2.40217	3.97259	12.1602	0.000488201	0.00313281										662	GLRG_06271	2.88001	8.90603	8.43087	0.00368903	0.0236834
663	GLRG_06278	1.36622	6.97313	8.96252	0.00275574	0.017665		663	GLRG_02083	5.04459	8.18319	27.092	1.94002e-07	1.24269e-06		663	GLRG_09335	3.41781	7.531	12.1582	0.000488719	0.00313281										663	GLRG_04806	-2.13611	6.723	8.41357	0.0037243	0.0237876
664	GLRG_01796	1.99887	7.05867	8.93743	0.00279385	0.0178823		664	GLRG_08949	-5.81945	7.88667	27.0905	1.94152e-07	1.24269e-06		664	GLRG_09054	2.27972	3.95439	12.135	0.000494852	0.00316735										664	GLRG_10850	-1.26669	8.14176	8.41249	0.00372652	0.0237876
665	GLRG_03802	-1.28444	7.99463	8.91134	0.00283405	0.0180921		665	GLRG_11855	-3.83354	8.97985	27.0856	1.94644e-07	1.24396e-06		665	GLRG_10276	2.53207	3.89317	12.1016	0.00050378	0.00321965										665	GLRG_04179	-1.60422	11.392	8.41142	0.00372872	0.0237876
666	GLRG_11840	5.33677	4.18576	8.91064	0.00283514	0.0180921		666	GLRG_09349	3.93626	5.52971	27.0677	1.96454e-07	1.25365e-06		666	GLRG_10895	2.50606	5.03092	12.0519	0.000517406	0.00330177										666	GLRG_10360	2.23521	3.72595	8.40962	0.0037324	0.0237876
667	GLRG_09147	1.64703	4.40263	8.90646	0.00284164	0.0181064		667	GLRG_03102	2.19089	6.43724	27.0077	2.02649e-07	1.29124e-06		667	GLRG_08949	-3.51466	7.88667	12.0463	0.000518945	0.00330662										667	GLRG_09706	1.5728	7.70565	8.40829	0.00373514	0.0237876
668	GLRG_10677	-1.24979	7.55751	8.9019	0.00284875	0.0181245		668	GLRG_10349	-2.2627	8.07449	26.9546	2.08295e-07	1.32523e-06		668	GLRG_05104	-1.51912	6.34335	12.0246	0.000525022	0.00334033										668	GLRG_04801	3.41237	2.84978	8.40649	0.00373885	0.0237876
669	GLRG_11453	-2.73603	4.92177	8.88666	0.00287262	0.0182491		669	GLRG_11038	5.81487	6.20732	26.9224	2.11788e-07	1.34544e-06		669	GLRG_02271	2.53366	5.76991	12.0112	0.000528821	0.00335948										669	GLRG_00554	-1.37861	10.6546	8.39898	0.00375431	0.0238503
670	GLRG_06817	-2.52146	3.26516	8.88198	0.00287999	0.0182686		670	GLRG_08160	5.37075	6.22145	26.9168	2.1241e-07	1.34738e-06		670	GLRG_07705	-2.5652	3.11936	12.0029	0.000531181	0.00336943										670	GLRG_11158	2.145	5.91926	8.39574	0.00376102	0.0238572
671	GLRG_04496	2.35041	7.87772	8.86673	0.00290415	0.0183673		671	GLRG_07971	3.59831	4.92429	26.8942	2.14904e-07	1.36117e-06		671	GLRG_10073	4.44299	8.63533	11.9968	0.000532929	0.00337548										671	GLRG_04395	-1.46757	10.6459	8.39021	0.00377247	0.0238649
672	GLRG_11030	-2.69375	4.90737	8.86517	0.00290663	0.0183673		672	GLRG_05995	7.70132	3.7115	26.8879	2.15602e-07	1.36355e-06		672	GLRG_09437	2.71821	8.55873	11.9744	0.000539373	0.00341121										672	GLRG_00131	2.24766	7.92219	8.38974	0.00377345	0.0238649
673	GLRG_07954	-2.78444	6.90827	8.86399	0.00290852	0.0183673		673	GLRG_05512	-5.42896	3.90655	26.8144	2.23965e-07	1.41434e-06		673	GLRG_08370	-1.50474	9.44091	11.968	0.000541207	0.00341553										673	GLRG_04457	3.27689	2.79903	8.38048	0.00379273	0.0239296
674	GLRG_07981	2.00418	4.54484	8.83427	0.00295626	0.0186411		674	GLRG_05498	2.85199	5.00604	26.7995	2.25697e-07	1.42316e-06		674	GLRG_00978	1.82909	6.34877	11.9665	0.000541663	0.00341553										674	GLRG_04787	3.78635	4.51588	8.37941	0.00379495	0.0239296
675	GLRG_07054	1.3879	6.13356	8.82993	0.0029633	0.0186578		675	GLRG_00355	3.27045	5.52027	26.7299	2.33974e-07	1.47317e-06		675	GLRG_09696	3.79197	5.9275	11.9461	0.000547614	0.0034453										675	GLRG_00490	-1.43854	11.1477	8.36781	0.00381925	0.0240302
676	GLRG_09541	2.7661	6.55849	8.80667	0.00300131	0.0188692		676	GLRG_07098	4.4486	6.77165	26.7105	2.36332e-07	1.48582e-06		676	GLRG_06370	1.85982	6.97059	11.9448	0.000548006	0.0034453										676	GLRG_01309	-1.48168	11.9138	8.36438	0.00382647	0.0240302
677	GLRG_00776	2.0787	5.66906	8.80138	0.00301002	0.0188791		677	GLRG_05395	4.08824	5.96081	26.6958	2.38141e-07	1.49498e-06		677	GLRG_12003	-2.90783	8.02658	11.9417	0.00054891	0.00344589										677	GLRG_08193	2.73441	4.3073	8.36372	0.00382786	0.0240302
678	GLRG_09536	-2.61069	2.56981	8.80032	0.00301178	0.0188791		678	GLRG_02266	2.87036	5.20774	26.652	2.43601e-07	1.527e-06		678	GLRG_07748	-1.72522	9.63706	11.9169	0.000556264	0.00348691										678	GLRG_05771	-1.91731	5.57548	8.3544	0.00384754	0.0241181
679	GLRG_07361	-1.42471	5.3693	8.77725	0.00305011	0.0190912		679	GLRG_01939	-3.3294	6.56733	26.632	2.46139e-07	1.54063e-06		679	GLRG_01130	3.19465	2.72043	11.9123	0.000557641	0.00349039										679	GLRG_01619	-1.25891	10.6745	8.35097	0.00385482	0.0241281
680	GLRG_02673	-2.63013	4.05387	8.76611	0.00306879	0.0191496		680	GLRG_06312	2.84877	6.69164	26.5967	2.50671e-07	1.56669e-06		680	GLRG_06285	1.72919	7.6532	11.9067	0.00055932	0.00349575										680	GLRG_01154	1.51704	6.59119	8.34737	0.00386245	0.0241403
681	GLRG_04931	3.11278	5.707	8.76446	0.00307157	0.0191496		681	GLRG_03065	7.97118	3.92172	26.573	2.53764e-07	1.5837e-06		681	GLRG_11583	-2.67381	6.99003	11.9011	0.000561	0.00349938										681	GLRG_03014	-1.59532	7.65333	8.34385	0.00386996	0.0241517
682	GLRG_01451	-1.74015	6.55703	8.76364	0.00307295	0.0191496		682	GLRG_09636	-3.37807	6.60971	26.5634	2.55035e-07	1.58929e-06		682	GLRG_01855	-2.86154	5.7762	11.8969	0.000562259	0.00349938										682	GLRG_10478	1.83656	5.8441	8.33963	0.00387894	0.0241525
683	GLRG_06353	-2.5032	4.6029	8.75442	0.00308853	0.0192185		683	GLRG_09797	-4.97707	2.39868	26.5577	2.55787e-07	1.59165e-06		683	GLRG_07081	3.93065	2.761	11.8966	0.000562371	0.00349938										683	GLRG_09537	1.98612	3.6844	8.33846	0.00388145	0.0241525
684	GLRG_02518	2.47639	5.93086	8.75131	0.00309379	0.0192231		684	GLRG_08155	3.36593	4.93226	26.519	2.60956e-07	1.62144e-06		684	GLRG_11950	-2.23682	7.75566	11.8878	0.000565033	0.0035108										684	GLRG_09040	3.02883	3.4264	8.33335	0.00389238	0.0241851
685	GLRG_08472	-2.35301	5.93957	8.74739	0.00310045	0.0192364		685	GLRG_00935	3.38004	5.19747	26.4555	2.69678e-07	1.67318e-06		685	GLRG_05502	4.01118	3.54253	11.8389	0.000580074	0.003599										685	GLRG_08880	2.13895	5.34879	8.31325	0.00393569	0.024383
686	GLRG_06793	-4.26742	3.43828	8.73482	0.00312189	0.0193254		686	GLRG_08472	-4.3492	5.93957	26.41	2.7611e-07	1.71059e-06		686	GLRG_02543	1.63004	6.41875	11.8355	0.000581127	0.00360028										686	GLRG_09371	-2.31241	6.10609	8.31324	0.00393571	0.024383
687	GLRG_06241	-3.06293	3.92673	8.73366	0.00312389	0.0193254		687	GLRG_07654	-6.11652	7.63584	26.3967	2.78013e-07	1.71988e-06		687	GLRG_11296	2.37992	4.03739	11.8214	0.000585551	0.00362241										687	GLRG_10582	1.83388	7.0002	8.30652	0.0039503	0.0244378
688	GLRG_06902	-1.62563	7.36493	8.72178	0.00314431	0.0194234		688	GLRG_05985	4.60925	6.18343	26.3297	2.87834e-07	1.77558e-06		688	GLRG_09506	2.59416	3.2591	11.8185	0.000586439	0.00362262										688	GLRG_11175	2.00088	3.42364	8.29812	0.00396862	0.0244845
689	GLRG_09976	-1.5843	6.01643	8.71654	0.00315336	0.0194282		689	GLRG_10185	-3.65756	10.799	26.3295	2.87853e-07	1.77558e-06		689	GLRG_00815	-1.5889	6.89857	11.8039	0.00059107	0.00364594										689	GLRG_00041	-1.30127	11.5203	8.29676	0.00397158	0.0244845
690	GLRG_01229	-1.32381	11.9264	8.71603	0.00315423	0.0194282		690	GLRG_01764	-2.22332	6.14082	26.252	2.99642e-07	1.84562e-06		690	GLRG_01069	2.1256	5.82988	11.8003	0.000592218	0.00364772										690	GLRG_04253	-1.22616	10.521	8.29514	0.00397513	0.0244845
691	GLRG_06270	-1.75314	7.4679	8.71231	0.00316068	0.0194398		691	GLRG_06491	-2.27387	6.72493	26.1803	3.10979e-07	1.91268e-06		691	GLRG_07404	1.55209	6.45176	11.7962	0.000593517	0.00365043										691	GLRG_07627	2.06867	7.4855	8.28331	0.0040011	0.0246088
692	GLRG_03029	-2.51851	4.99947	8.7094	0.00316573	0.0194427		692	GLRG_03614	3.73166	6.77826	26.171	3.12481e-07	1.91914e-06		692	GLRG_02414	2.54126	6.6194	11.7829	0.000597783	0.00367093										692	GLRG_07810	-2.79748	4.29326	8.27867	0.00401135	0.0246309
693	GLRG_00359	2.27339	5.22847	8.70234	0.00317803	0.0194901		693	GLRG_00850	-8.52664	3.77197	26.1477	3.1628e-07	1.93967e-06		693	GLRG_00859	1.86186	5.67759	11.7804	0.000598578	0.00367093										693	GLRG_08443	-1.45939	7.08772	8.27643	0.00401629	0.0246309
694	GLRG_05702	1.97645	6.37856	8.69554	0.00318989	0.0195346		694	GLRG_09469	-4.40358	3.76465	26.114	3.21838e-07	1.97091e-06		694	GLRG_08902	-2.07616	7.51358	11.7751	0.000600271	0.00367601										694	GLRG_07666	3.13694	6.44807	8.26153	0.00404941	0.0247982
695	GLRG_00231	-3.05303	3.30974	8.67598	0.00322432	0.0197129		695	GLRG_11870	-5.82085	4.21994	26.0898	3.25899e-07	1.99291e-06		695	GLRG_05395	2.42928	5.96081	11.7721	0.00060126	0.00367677										695	GLRG_07180	2.5542	5.42897	8.25417	0.00406585	0.0248631
696	GLRG_05667	1.22479	9.35394	8.67374	0.00322827	0.0197129		696	GLRG_03152	-2.15621	8.02206	26.0083	3.3995e-07	2.07585e-06		696	GLRG_04084	2.73011	5.42658	11.7602	0.000605122	0.00369507										696	GLRG_07106	2.94784	2.67959	8.25068	0.00407368	0.0248752
697	GLRG_09628	2.26128	5.77227	8.66846	0.00323765	0.0197303		697	GLRG_04694	8.34226	4.16169	25.9921	3.42812e-07	2.09032e-06		697	GLRG_08766	2.33603	3.65146	11.7503	0.000608336	0.00370937										697	GLRG_09919	3.44078	9.77978	8.23715	0.00410415	0.0250253
698	GLRG_02120	-1.97334	4.53467	8.6669	0.00324042	0.0197303		698	GLRG_05370	2.63479	5.64656	25.9527	3.49892e-07	2.13043e-06		698	GLRG_03614	2.30749	6.77826	11.7452	0.000609993	0.00371414										698	GLRG_07955	2.84396	6.17217	8.23425	0.00411072	0.0250295
699	GLRG_01607	-1.24138	6.8902	8.65827	0.0032558	0.0197956		699	GLRG_10438	-6.13403	4.58781	25.9383	3.525e-07	2.14105e-06		699	GLRG_02882	-1.84887	7.305	11.7086	0.000622123	0.00378258										699	GLRG_05494	2.79248	3.75272	8.2289	0.00412286	0.0250675
700	GLRG_03090	2.12806	5.48422	8.6434	0.00328249	0.0199051		700	GLRG_09792	-2.3653	6.62663	25.9375	3.52644e-07	2.14105e-06		700	GLRG_11607	-2.05076	3.90507	11.6846	0.000630205	0.00382624										700	GLRG_01361	-1.57188	6.45049	8.22302	0.00413623	0.0251066
701	GLRG_07350	1.72145	5.98467	8.64302	0.00328317	0.0199051		701	GLRG_09214	7.15435	5.14033	25.8974	3.60052e-07	2.18291e-06		701	GLRG_05501	3.38325	2.83132	11.6624	0.000637754	0.00386655										701	GLRG_09123	2.30045	4.33439	8.22088	0.0041411	0.0251066
702	GLRG_04713	1.7396	7.30995	8.63855	0.00329124	0.0199256		702	GLRG_11410	3.5794	6.44443	25.8775	3.6379e-07	2.20243e-06		702	GLRG_06992	3.64792	3.09681	11.6415	0.000644952	0.00390001										702	GLRG_02904	1.83169	5.31171	8.21638	0.0041514	0.0251074
703	GLRG_07044	5.15236	2.41073	8.6215	0.00332218	0.0200823		703	GLRG_07664	2.83074	5.6909	25.8562	3.67818e-07	2.22365e-06		703	GLRG_09754	2.97852	6.50666	11.6411	0.000645108	0.00390001										703	GLRG_01766	-6.58155	2.81806	8.21565	0.00415305	0.0251074
704	GLRG_07399	-1.59006	6.96326	8.6191	0.00332657	0.0200823		704	GLRG_11180	7.67777	4.00708	25.8167	3.75419e-07	2.26638e-06		704	GLRG_05050	-1.4675	6.72116	11.6363	0.000646762	0.00390446										704	GLRG_11208	2.1994	5.10564	8.20833	0.00416984	0.0251413
705	GLRG_00049	3.34438	3.59507	8.61289	0.00333792	0.0201222		705	GLRG_09740	-6.24187	3.47305	25.7957	3.79535e-07	2.28798e-06		705	GLRG_11441	-1.91383	3.6418	11.629	0.000649305	0.00391041										705	GLRG_02244	-1.35718	10.6189	8.20805	0.00417051	0.0251413
706	GLRG_02992	2.10693	4.3965	8.5962	0.00336866	0.0202788		706	GLRG_08163	-4.06144	8.79285	25.7058	3.97628e-07	2.39366e-06		706	GLRG_00940	2.00293	7.56767	11.6272	0.000649952	0.00391041										706	GLRG_09683	3.37167	3.48329	8.20307	0.00418195	0.0251746
707	GLRG_05806	-1.8186	5.00023	8.57908	0.00340048	0.0204413		707	GLRG_00637	-1.95305	8.6015	25.6627	4.06609e-07	2.44393e-06		707	GLRG_08002	-2.2279	11.7535	11.6256	0.000650509	0.00391041										707	GLRG_09095	-2.11822	5.89485	8.19471	0.00420126	0.0252344
708	GLRG_01911	-2.03567	4.56981	8.57637	0.00340553	0.0204428		708	GLRG_09119	-6.31396	7.84522	25.6602	4.0713e-07	2.44393e-06		708	GLRG_07138	2.0302	4.77683	11.6197	0.000652553	0.00391716										708	GLRG_00549	-1.87721	8.44374	8.19155	0.00420859	0.0252344
709	GLRG_11320	-1.6951	4.01997	8.56659	0.00342387	0.0205239		709	GLRG_09025	5.50446	7.42702	25.6489	4.09528e-07	2.45486e-06		709	GLRG_09593	5.21016	2.13354	11.6076	0.000656818	0.00393721										709	GLRG_10734	2.96859	3.8048	8.19053	0.00421097	0.0252344
710	GLRG_01734	-1.8186	4.13926	8.54916	0.00345682	0.0206922		710	GLRG_07717	2.5759	6.13318	25.535	4.3443e-07	2.60046e-06		710	GLRG_00495	2.83415	3.04883	11.596	0.000660938	0.00395627										710	GLRG_01911	2.32717	4.56981	8.18852	0.00421563	0.0252344
711	GLRG_01934	3.43676	6.77762	8.52906	0.0034952	0.0208926		711	GLRG_03588	4.55989	4.97047	25.5305	4.35447e-07	2.60288e-06		711	GLRG_09436	-3.12006	3.78929	11.5934	0.00066186	0.00395627										711	GLRG_00158	-1.63663	5.98518	8.17888	0.00423809	0.0253123
712	GLRG_05186	-1.18708	12.5608	8.5154	0.00352154	0.0210172		712	GLRG_06834	-2.35856	7.17243	25.5195	4.37941e-07	2.61412e-06		712	GLRG_03027	2.60453	4.5211	11.5745	0.000668612	0.00398563										712	GLRG_07244	1.48828	7.50086	8.17783	0.00424056	0.0253123
713	GLRG_02039	-2.50469	5.78937	8.51312	0.00352595	0.0210172		713	GLRG_01817	-6.07624	6.75261	25.5081	4.40523e-07	2.62584e-06		713	GLRG_00109	-1.55367	6.13979	11.5744	0.000668648	0.00398563										713	GLRG_03388	2.05139	5.72785	8.15926	0.00428419	0.0255221
714	GLRG_02265	2.11941	4.32276	8.5057	0.00354037	0.0210736		714	GLRG_07837	4.52364	5.66369	25.4986	4.42711e-07	2.63518e-06		714	GLRG_04823	-1.59595	9.86503	11.5544	0.000675885	0.00402313										714	GLRG_09732	3.9807	4.96566	8.15777	0.00428772	0.0255221
715	GLRG_04747	3.46955	3.41998	8.47894	0.00359281	0.0213282		715	GLRG_02135	-5.30485	3.49014	25.4713	4.49008e-07	2.66893e-06		715	GLRG_07902	5.70014	2.82851	11.5367	0.00068236	0.00405156										715	GLRG_08762	-1.53218	7.17122	8.15463	0.00429513	0.0255305
716	GLRG_10572	1.54087	6.25418	8.47876	0.00359317	0.0213282		716	GLRG_07205	6.06068	6.60743	25.3748	4.72052e-07	2.80198e-06		716	GLRG_02159	2.75477	3.23867	11.5361	0.000682568	0.00405156										716	GLRG_11467	-1.80142	7.13559	8.13063	0.00435236	0.0258272
717	GLRG_11745	-1.65208	4.50596	8.47489	0.00360081	0.0213376		717	GLRG_04773	-3.50018	7.28792	25.2683	4.98844e-07	2.95688e-06		717	GLRG_04150	2.1791	4.82886	11.5164	0.000689859	0.00408516										717	GLRG_05005	-1.33289	10.429	8.12591	0.0043637	0.0258272
718	GLRG_08380	-2.78863	4.22598	8.47106	0.00360841	0.0213376		718	GLRG_11501	-6.49654	5.71457	25.2586	5.01351e-07	2.96761e-06		718	GLRG_01859	-1.58561	7.32126	11.5156	0.000690152	0.00408516										718	GLRG_03285	1.54002	6.28785	8.12588	0.00436379	0.0258272
719	GLRG_11108	-2.16108	6.64093	8.47035	0.00360982	0.0213376		719	GLRG_08966	5.72384	6.69878	25.2372	5.06961e-07	2.99664e-06		719	GLRG_08874	2.53114	5.85727	11.5019	0.000695261	0.00410968										719	GLRG_11453	2.83942	4.92177	8.12357	0.00436935	0.0258272
720	GLRG_00925	-1.73903	8.88243	8.46576	0.00361894	0.0213618		720	GLRG_11852	-5.82163	3.24496	25.2203	5.1142e-07	3.0188e-06		720	GLRG_02638	2.44226	3.81672	11.4899	0.000699768	0.0041253										720	GLRG_05667	-1.38363	9.35394	8.11515	0.00438967	0.0258909
721	GLRG_01016	4.18033	2.66642	8.45102	0.00364838	0.0214739		721	GLRG_04825	-2.49654	7.99865	25.2044	5.15633e-07	3.03944e-06		721	GLRG_04750	-2.51541	10.1994	11.4897	0.000699845	0.0041253										721	GLRG_00983	-1.39925	10.2938	8.11177	0.00439788	0.0258909
722	GLRG_01381	-1.18439	10.9418	8.44904	0.00365235	0.0214739		722	GLRG_01962	5.40918	5.52547	25.1853	5.20766e-07	3.06545e-06		722	GLRG_00819	-2.76695	5.01062	11.4813	0.000703006	0.00413819										722	GLRG_02172	-3.04315	6.36829	8.11155	0.00439841	0.0258909
723	GLRG_09602	-3.39649	7.26142	8.44716	0.00365614	0.0214739		723	GLRG_02414	4.10583	6.6194	25.1749	5.23601e-07	3.07788e-06		723	GLRG_00244	2.60002	3.52662	11.4692	0.000707604	0.00414147										723	GLRG_09765	4.53398	3.40385	8.10435	0.00441592	0.0259286
724	GLRG_06651	-2.26588	7.45773	8.44617	0.00365814	0.0214739		724	GLRG_06815	-4.17443	4.08447	25.123	5.37875e-07	3.15742e-06		724	GLRG_02525	1.57908	6.02322	11.4691	0.000707644	0.00414147										724	GLRG_00213	-1.30232	11.0105	8.10346	0.00441809	0.0259286
725	GLRG_11138	2.58981	4.75339	8.43603	0.00367859	0.0215642		725	GLRG_08177	-7.63926	3.20251	25.059	5.56036e-07	3.25952e-06		725	GLRG_01981	1.45855	8.14144	11.469	0.000707683	0.00414147										725	GLRG_08058	1.20835	9.68691	8.09948	0.0044278	0.0259286
726	GLRG_05304	-1.58663	5.56022	8.43027	0.00369025	0.0215914		726	GLRG_03296	-3.19994	6.06354	25.0497	5.58704e-07	3.27065e-06		726	GLRG_03219	2.26671	6.58925	11.468	0.000708041	0.00414147										726	GLRG_08558	1.4632	5.40709	8.0989	0.00442921	0.0259286
727	GLRG_06108	1.62041	5.23088	8.42872	0.00369341	0.0215914		727	GLRG_05589	-6.94375	4.51245	25.0414	5.61125e-07	3.27986e-06		727	GLRG_03102	1.33939	6.43724	11.467	0.000708435	0.00414147										727	GLRG_02967	-1.34495	10.5771	8.0934	0.00444267	0.0259399
728	GLRG_08996	-1.44339	6.66918	8.42516	0.00370063	0.021604		728	GLRG_01642	2.85473	6.95956	25.039	5.6182e-07	3.27986e-06		728	GLRG_07491	2.657	7.91282	11.4642	0.000709501	0.00414201										728	GLRG_09178	3.41872	2.0151	8.09205	0.00444598	0.0259399
729	GLRG_06655	-3.24543	2.63366	8.41283	0.00372582	0.0217212		729	GLRG_11490	2.14788	8.02578	24.9778	5.79931e-07	3.38094e-06		729	GLRG_00808	3.09723	2.80412	11.4369	0.000719982	0.00419743										729	GLRG_09799	2.49265	4.12655	8.09015	0.00445065	0.0259399
730	GLRG_10141	2.10777	5.13352	8.39977	0.00375269	0.0218478		730	GLRG_10037	6.96886	3.12805	24.9691	5.82561e-07	3.39162e-06		730	GLRG_05288	2.47993	5.22007	11.4248	0.000724695	0.00421391										730	GLRG_08595	-1.75673	5.64855	8.08815	0.00445556	0.0259399
731	GLRG_05821	-1.05885	10.0579	8.39175	0.00376928	0.0218656		731	GLRG_03125	4.76772	3.6327	24.91	6.00686e-07	3.49236e-06		731	GLRG_00131	2.46656	7.92219	11.4246	0.000724792	0.00421391										731	GLRG_08833	1.93105	8.54289	8.08384	0.00446617	0.0259661
732	GLRG_05165	-1.29577	6.59385	8.38455	0.00378423	0.0218656		732	GLRG_03360	-5.05416	7.94646	24.8642	6.15141e-07	3.57152e-06		732	GLRG_09263	-2.15114	7.89902	11.4088	0.000730982	0.00424409										732	GLRG_08766	2.47401	3.65146	8.0734	0.00449198	0.0260805
733	GLRG_11184	-4.86925	2.33483	8.38296	0.00378754	0.0218656		733	GLRG_10665	3.79341	6.11604	24.8557	6.17877e-07	3.5825e-06		733	GLRG_11745	-1.97885	4.50596	11.4039	0.000732895	0.00424939										733	GLRG_04577	2.78245	5.80863	8.05562	0.00453628	0.0262733
734	GLRG_10067	5.14304	4.19575	8.38179	0.00378999	0.0218656		734	GLRG_03259	-3.03399	6.977	24.8046	6.34469e-07	3.6737e-06		734	GLRG_08517	3.70786	2.56969	11.391	0.000738018	0.00427327										734	GLRG_07954	2.82407	6.90827	8.05511	0.00453756	0.0262733
735	GLRG_02194	-3.14497	4.79862	8.38145	0.00379071	0.0218656		735	GLRG_09757	3.86979	4.96872	24.743	6.55077e-07	3.78786e-06		735	GLRG_02161	3.09373	2.71792	11.3732	0.000745128	0.00430856										735	GLRG_04217	-1.50057	10.2563	8.0506	0.00454886	0.0263029
736	GLRG_05030	3.01224	2.7342	8.37729	0.00379938	0.0218656		736	GLRG_03050	-4.82645	3.84633	24.7292	6.59754e-07	3.80972e-06		736	GLRG_00043	1.74962	5.73236	11.3393	0.000758855	0.00438197										736	GLRG_03245	1.665	4.93338	8.0386	0.00457909	0.0264193
737	GLRG_00890	2.80439	3.32955	8.37716	0.00379965	0.0218656		737	GLRG_09110	-3.47904	10.9694	24.7137	6.65101e-07	3.83539e-06		737	GLRG_11777	-2.29566	7.70262	11.2953	0.000777056	0.00447607										737	GLRG_09687	2.13591	5.99656	8.03614	0.00458533	0.0264193
738	GLRG_03814	1.27125	7.75563	8.37689	0.00380022	0.0218656		738	GLRG_10055	3.00524	5.14804	24.6725	6.79466e-07	3.91139e-06		738	GLRG_10541	2.82311	2.81131	11.2948	0.000777257	0.00447607										738	GLRG_06274	-1.96191	7.77878	8.03523	0.00458763	0.0264193
739	GLRG_01206	-1.50973	8.15234	8.37602	0.00380205	0.0218656		739	GLRG_09713	5.5687	4.70598	24.6706	6.80123e-07	3.91139e-06		739	GLRG_07747	-2.26742	4.18971	11.2544	0.000794365	0.0045684										739	GLRG_04043	1.48763	6.63869	8.01937	0.00462796	0.0265817
740	GLRG_08026	-2.97363	4.59073	8.35789	0.00384016	0.022055		740	GLRG_03516	3.69057	4.27911	24.6058	7.03401e-07	4.03459e-06		740	GLRG_11267	3.34577	4.5394	11.2476	0.000797276	0.00457368										740	GLRG_03314	-1.29375	11.8283	8.01868	0.00462972	0.0265817
741	GLRG_11162	3.28604	3.09762	8.34744	0.00386231	0.0221513		741	GLRG_11743	-3.3397	4.46773	24.6057	7.03443e-07	4.03459e-06		741	GLRG_09405	2.191	6.47116	11.2472	0.000797435	0.00457368										741	GLRG_11985	2.54363	4.29298	8.01678	0.0046346	0.0265817
742	GLRG_09298	-2.06547	7.02921	8.34507	0.00386736	0.0221513		742	GLRG_06249	5.70838	7.18959	24.5415	7.27255e-07	4.16555e-06		742	GLRG_02444	1.98135	6.02781	11.2348	0.000802777	0.00459709										742	GLRG_07858	-1.48562	7.12062	8.01383	0.00464215	0.0265892
743	GLRG_02359	-1.63039	5.36461	8.33116	0.00389707	0.0222914		743	GLRG_06482	3.29066	4.99662	24.5273	7.32654e-07	4.19082e-06		743	GLRG_11214	3.85383	2.60032	11.2327	0.00080368	0.00459709										743	GLRG_08732	2.09642	3.96652	8.00922	0.00465398	0.0265898
744	GLRG_08821	1.10969	7.83814	8.3035	0.00395687	0.0226031		744	GLRG_09274	3.6351	5.7691	24.443	7.65426e-07	4.37239e-06		744	GLRG_02756	-1.28882	6.38511	11.2207	0.000808913	0.0046208										744	GLRG_08309	1.99607	3.62643	8.00891	0.00465477	0.0265898
745	GLRG_01091	-1.48554	4.70051	8.28458	0.00399831	0.0228092		745	GLRG_09458	-3.91097	4.01264	24.4248	7.72688e-07	4.40521e-06		745	GLRG_07654	-3.58193	7.63584	11.2139	0.000811869	0.00462978										745	GLRG_07277	2.03411	4.30523	8.00337	0.00466904	0.0266355
746	GLRG_09345	5.07116	2.872	8.2798	0.00400885	0.0228241		746	GLRG_10739	7.6385	3.76587	24.4228	7.73483e-07	4.40521e-06		746	GLRG_09159	-3.93906	3.64564	11.2121	0.000812662	0.00462978										746	GLRG_08334	1.48766	5.56049	7.99291	0.0046961	0.0267539
747	GLRG_07074	-1.54563	7.47513	8.27853	0.00401167	0.0228241		747	GLRG_00800	4.8245	5.7099	24.4208	7.7428e-07	4.40521e-06		747	GLRG_05337	2.19318	4.94671	11.1906	0.000822134	0.00467747										747	GLRG_01014	-2.15185	7.61383	7.98073	0.00472778	0.0268912
748	GLRG_09515	3.3238	8.91451	8.2582	0.00405683	0.0230502		748	GLRG_08936	-4.65039	2.75769	24.3892	7.87071e-07	4.47199e-06		748	GLRG_01998	3.69608	2.56425	11.1859	0.000824232	0.00468314										748	GLRG_03139	-1.51285	7.95702	7.97879	0.00473286	0.0268912
749	GLRG_02555	-1.80917	8.17839	8.25351	0.00406733	0.023079		749	GLRG_07443	-2.39973	8.56015	24.3311	8.11172e-07	4.60278e-06		749	GLRG_11258	1.98	4.54317	11.1829	0.000825532	0.00468394										749	GLRG_03354	2.13725	3.68825	7.97291	0.00474827	0.026899
750	GLRG_09026	-2.88156	2.38686	8.2479	0.00407993	0.0231196		750	GLRG_08211	5.53712	6.36165	24.3081	8.20949e-07	4.65205e-06		750	GLRG_04897	-1.3341	6.7606	11.1805	0.000826611	0.00468394										750	GLRG_09369	-1.31873	10.4166	7.97119	0.00475277	0.026899
751	GLRG_03246	-1.96646	3.68791	8.24495	0.00408656	0.0231264		751	GLRG_00151	2.70164	6.03483	24.2528	8.44857e-07	4.78115e-06		751	GLRG_00240	-3.83105	4.33624	11.1781	0.000827681	0.00468394										751	GLRG_11933	-1.9793	6.39871	7.96932	0.00475767	0.026899
752	GLRG_11823	-1.4162	7.38044	8.23851	0.00410109	0.0231777		752	GLRG_11030	-4.57963	4.90737	24.2299	8.54933e-07	4.83173e-06		752	GLRG_06571	2.12752	9.33716	11.17	0.000831315	0.00469364										752	GLRG_07746	4.48214	2.795	7.96861	0.00475955	0.026899
753	GLRG_06453	-2.28959	4.6466	8.23275	0.00411412	0.0232204		753	GLRG_04384	4.01204	7.08541	24.2228	8.58085e-07	4.84311e-06		753	GLRG_09371	1.7887	6.10609	11.1693	0.000831603	0.00469364										753	GLRG_03326	-1.53894	6.31736	7.96097	0.00477967	0.0269769
754	GLRG_00796	3.84797	7.36671	8.22232	0.00413783	0.0233233		754	GLRG_02863	2.94043	6.42913	24.1903	8.72685e-07	4.91898e-06		754	GLRG_07878	-3.47723	5.40508	11.1547	0.000838177	0.00472447										754	GLRG_11332	-2.72362	6.85753	7.95225	0.00480277	0.0270713
755	GLRG_05055	1.33062	6.52074	8.212	0.00416143	0.0234253		755	GLRG_03689	3.9314	4.18527	24.1815	8.76716e-07	4.93311e-06		755	GLRG_06862	1.49893	6.65289	11.1419	0.000843988	0.00475092										755	GLRG_02134	-1.23598	9.35908	7.94543	0.00482091	0.0271376
756	GLRG_10129	-1.94954	5.33493	8.20949	0.00416719	0.0234267		756	GLRG_05267	4.47577	5.12025	24.1797	8.77513e-07	4.93311e-06		756	GLRG_09724	2.44369	3.3461	11.1309	0.000849002	0.00477283										756	GLRG_01369	1.65718	5.15236	7.94251	0.00482868	0.0271454
757	GLRG_04600	-2.58079	6.97915	8.19425	0.00420233	0.023593		757	GLRG_04261	-4.2473	5.49759	24.1576	8.87653e-07	4.98352e-06		757	GLRG_07514	-1.40835	9.03937	11.1215	0.000853308	0.0047907										757	GLRG_02726	3.18219	6.42405	7.93068	0.00486036	0.0272874
758	GLRG_11179	-5.25175	2.543	8.17815	0.0042398	0.0237677		758	GLRG_05552	6.93292	3.16956	24.1434	8.94236e-07	5.01386e-06		758	GLRG_05281	1.93962	5.75885	11.11	0.000858614	0.00480878										758	GLRG_05186	1.2465	12.5608	7.91835	0.00489359	0.0274377
759	GLRG_09335	2.90647	7.531	8.17609	0.00424462	0.0237677		759	GLRG_09632	-4.39112	2.84913	24.1002	9.14492e-07	5.12067e-06		759	GLRG_02103	2.5624	4.59459	11.1097	0.000858791	0.00480878										759	GLRG_01562	2.91832	6.99281	7.91441	0.00490424	0.0274576
760	GLRG_04480	1.58097	6.59714	8.17311	0.00425161	0.0237754		760	GLRG_01733	3.09207	7.39408	24.0642	9.31743e-07	5.2104e-06		760	GLRG_11999	-2.12113	8.64772	11.1025	0.000862124	0.00481867										760	GLRG_09411	1.48172	11.2388	7.90903	0.00491887	0.0274576
761	GLRG_07850	-1.6038	7.57091	8.15917	0.00428439	0.0239273		761	GLRG_11502	-6.55096	8.41335	24.0209	9.5294e-07	5.32194e-06		761	GLRG_00969	-3.40703	3.95477	11.101	0.000862826	0.00481867										761	GLRG_00767	2.57369	6.29199	7.90841	0.00492055	0.0274576
762	GLRG_01190	-2.07569	9.75944	8.13645	0.00433842	0.0241781		762	GLRG_08539	-5.99528	4.80634	24.0103	9.58222e-07	5.34147e-06		762	GLRG_07634	-1.54441	7.44421	11.0887	0.00086856	0.00484433										762	GLRG_00512	2.34104	6.85953	7.90684	0.00492483	0.0274576
763	GLRG_00151	1.58355	6.03483	8.13551	0.00434067	0.0241781		763	GLRG_09036	2.59403	5.83484	24.0088	9.5895e-07	5.34147e-06		763	GLRG_09422	2.88483	4.66486	11.0706	0.000877091	0.00488183										763	GLRG_09688	3.35214	3.43991	7.90514	0.00492944	0.0274576
764	GLRG_09411	-1.38486	11.2388	8.13125	0.00435087	0.0241961		764	GLRG_07063	-5.39802	4.01879	23.983	9.71895e-07	5.40102e-06		764	GLRG_07795	1.84051	5.63927	11.0695	0.000877582	0.00488183										764	GLRG_04405	-1.54127	9.03316	7.8951	0.0049569	0.0275744
765	GLRG_04261	-2.34425	5.49759	8.12941	0.00435529	0.0241961		765	GLRG_06162	3.68958	5.01106	23.9824	9.72184e-07	5.40102e-06		765	GLRG_00835	-1.64944	6.55588	11.0584	0.000882874	0.0049034										765	GLRG_02945	3.31099	5.36201	7.89005	0.00497076	0.0276153
766	GLRG_01562	-2.77377	6.99281	8.12532	0.00436512	0.024219		766	GLRG_10282	6.57566	6.92765	23.9768	9.75028e-07	5.40941e-06		766	GLRG_01107	1.59345	6.09676	11.0565	0.000883766	0.0049034										766	GLRG_04384	2.32096	7.08541	7.88292	0.00499038	0.0276543
767	GLRG_06271	-2.6519	8.90603	8.11698	0.00438526	0.024299		767	GLRG_09307	4.17524	4.43312	23.9744	9.76239e-07	5.40941e-06		767	GLRG_00824	2.21955	4.90691	11.0536	0.00088514	0.00490462										767	GLRG_04004	-1.5885	7.52611	7.88278	0.00499078	0.0276543
768	GLRG_01287	-1.39373	7.73883	8.11344	0.00439383	0.0243148		768	GLRG_02842	2.00614	7.58822	23.9541	9.86597e-07	5.45969e-06		768	GLRG_05710	2.57882	6.05499	11.0284	0.000897283	0.00496543										768	GLRG_08633	3.38431	5.08	7.8727	0.00501867	0.0277726
769	GLRG_06615	1.95646	4.33459	8.09203	0.00444602	0.0245716		769	GLRG_00807	4.71886	3.97704	23.9448	9.91381e-07	5.47902e-06		769	GLRG_11857	-2.11916	8.23907	11.0136	0.000904439	0.00499204										769	GLRG_10101	2.05989	9.7095	7.8698	0.00502673	0.027781
770	GLRG_09708	2.50456	6.04505	8.06822	0.00450484	0.0248644		770	GLRG_08193	-4.02354	4.3073	23.9398	9.9393e-07	5.48597e-06		770	GLRG_04096	-1.6187	8.66394	11.0136	0.00090444	0.00499204										770	GLRG_05765	-1.82286	5.77637	7.85386	0.00507124	0.0279906
771	GLRG_09906	-1.45237	5.03254	8.05684	0.00453321	0.0249885		771	GLRG_06886	2.73043	5.6691	23.9045	1.01237e-06	5.58051e-06		771	GLRG_09610	3.38021	4.98762	11.0047	0.000908819	0.0050097										771	GLRG_11004	2.54237	2.92194	7.85085	0.00507967	0.0280008
772	GLRG_08770	-1.42516	5.67077	8.04904	0.00455278	0.0250639		772	GLRG_06571	3.26561	9.33716	23.8767	1.02707e-06	5.65421e-06		772	GLRG_09319	2.77303	3.42047	10.9931	0.000914494	0.00503221										772	GLRG_06591	-1.27547	8.96353	7.84543	0.00509493	0.0280485
773	GLRG_07425	-2.29883	4.44686	8.04287	0.0045683	0.0251168		773	GLRG_10457	-2.64556	6.84028	23.8742	1.0284e-06	5.65421e-06		773	GLRG_02939	1.27792	8.27081	10.9916	0.000915271	0.00503221										773	GLRG_09786	1.90136	4.98	7.83588	0.00512192	0.0280825
774	GLRG_07655	-2.36113	4.13817	8.02608	0.00461084	0.0253179		774	GLRG_08226	-3.47656	4.43557	23.8419	1.04578e-06	5.74235e-06		774	GLRG_10820	4.98965	1.99116	10.9881	0.000916986	0.00503513										774	GLRG_00253	-1.83252	5.71817	7.83374	0.00512799	0.0280825
775	GLRG_07094	-1.78666	8.32349	8.02003	0.00462627	0.0253699		775	GLRG_00844	3.02614	6.11457	23.826	1.0545e-06	5.78276e-06		775	GLRG_04710	2.15794	4.70155	10.9739	0.000924034	0.00506729										775	GLRG_10680	1.41964	5.94986	7.83216	0.00513249	0.0280825
776	GLRG_05557	-2.36937	2.98345	8.01755	0.00463262	0.025372		776	GLRG_01830	4.64807	5.08306	23.8123	1.06202e-06	5.81647e-06		776	GLRG_09446	5.47995	2.31054	10.9704	0.000925786	0.00507035										776	GLRG_11010	2.33684	4.02752	7.8321	0.00513265	0.0280825
777	GLRG_09456	2.28672	4.54853	7.99449	0.00469199	0.025664		777	GLRG_00378	-3.21286	3.45486	23.778	1.08113e-06	5.91349e-06		777	GLRG_01667	-1.52459	5.63142	10.9646	0.000928669	0.00507686										777	GLRG_03360	2.71012	7.94646	7.83157	0.00513415	0.0280825
778	GLRG_06354	-2.21065	5.35244	7.98084	0.00472751	0.0258166		778	GLRG_08888	-2.31018	10.6042	23.7652	1.08833e-06	5.94526e-06		778	GLRG_05578	-2.0385	8.73801	10.9633	0.000929364	0.00507686										778	GLRG_03788	-1.44625	9.6648	7.82772	0.00514509	0.0281062
779	GLRG_09681	5.01061	6.14246	7.97911	0.00473203	0.0258166		779	GLRG_09732	6.6568	4.96566	23.7546	1.09431e-06	5.97024e-06		779	GLRG_10716	3.10481	7.91205	10.9423	0.000939926	0.00512797										779	GLRG_04281	1.73087	5.95541	7.82305	0.0051584	0.0281428
780	GLRG_06429	2.71621	7.19125	7.97101	0.00475324	0.025899		780	GLRG_08970	5.48888	4.17172	23.7252	1.11121e-06	6.05465e-06		780	GLRG_06433	1.92846	7.50204	10.9125	0.000955175	0.00519643										780	GLRG_11995	-2.69537	8.22811	7.80708	0.0052042	0.0283562
781	GLRG_05463	2.43509	4.21679	7.96814	0.00476079	0.025907		781	GLRG_10948	3.61208	7.44331	23.7008	1.12534e-06	6.1238e-06		781	GLRG_11442	-1.85674	5.75178	10.9108	0.000956038	0.00519643										781	GLRG_11747	1.94427	4.05056	7.80293	0.00521615	0.0283849
782	GLRG_10101	-1.92623	9.7095	7.96123	0.00477899	0.0259728		782	GLRG_02944	4.74651	5.93054	23.6942	1.12923e-06	6.13711e-06		782	GLRG_00818	-2.5218	4.31582	10.9073	0.000957869	0.00519643										782	GLRG_05496	2.22857	3.29456	7.79909	0.00522724	0.0283986
783	GLRG_07450	1.57233	6.28804	7.94498	0.00482208	0.0261735		783	GLRG_01922	-2.87948	7.29479	23.6909	1.13116e-06	6.13977e-06		783	GLRG_10023	2.55308	4.89744	10.9056	0.000958728	0.00519643										783	GLRG_06025	1.57223	5.63239	7.79744	0.00523203	0.0283986
784	GLRG_11400	1.9677	4.45121	7.94231	0.00482921	0.0261787		784	GLRG_09333	2.69438	5.68584	23.6796	1.1378e-06	6.1679e-06		784	GLRG_03774	1.68082	6.61613	10.9047	0.000959209	0.00519643										784	GLRG_09721	2.25619	6.51254	7.79027	0.00525284	0.0284346
785	GLRG_00312	1.80016	5.89454	7.93355	0.00485264	0.0262723		785	GLRG_11129	-6.88399	3.29092	23.5869	1.194e-06	6.46432e-06		785	GLRG_06987	-4.29401	2.83112	10.9032	0.000959998	0.00519643										785	GLRG_07392	-1.36528	11.4616	7.79023	0.00525296	0.0284346
786	GLRG_06222	3.35196	3.45646	7.92357	0.0048795	0.0263841		786	GLRG_01818	5.80552	8.70417	23.5594	1.21115e-06	6.54886e-06		786	GLRG_09123	-2.55462	4.33439	10.9012	0.000961034	0.00519643										786	GLRG_01933	3.32718	4.00862	7.78666	0.00526333	0.0284346
787	GLRG_04247	1.63406	7.25754	7.91386	0.00490574	0.0264922		787	GLRG_09686	-5.19637	4.58609	23.5393	1.2239e-06	6.60154e-06		787	GLRG_02464	3.27561	3.92684	10.8904	0.000966657	0.00522019										787	GLRG_09545	2.49437	4.22933	7.78595	0.00526542	0.0284346
788	GLRG_05132	-2.47773	2.75138	7.91052	0.00491481	0.0264938		788	GLRG_07538	3.49186	6.58745	23.5391	1.224e-06	6.60154e-06		788	GLRG_03591	-1.40376	5.53666	10.875	0.000974698	0.00525676										788	GLRG_07821	-1.59945	6.32596	7.78177	0.00527762	0.0284643
789	GLRG_09940	-1.26239	9.38269	7.90917	0.00491849	0.0264938		789	GLRG_01654	2.94112	6.52612	23.5192	1.23676e-06	6.6619e-06		789	GLRG_11179	5.70672	2.543	10.8727	0.000975903	0.00525676										789	GLRG_02008	1.69071	5.90576	7.76941	0.00531384	0.0286077
790	GLRG_11945	-2.70021	3.84444	7.88803	0.00497631	0.0267713		790	GLRG_11493	7.29938	3.46827	23.5129	1.24082e-06	6.67528e-06		790	GLRG_06664	5.26048	2.17057	10.8663	0.000979289	0.00525741										790	GLRG_03259	1.77936	6.977	7.76811	0.00531767	0.0286077
791	GLRG_05523	2.69362	3.4943	7.8818	0.00499347	0.0267905		791	GLRG_09761	7.54713	3.59398	23.4283	1.29654e-06	6.96624e-06		791	GLRG_02341	3.34452	3.67408	10.8651	0.000979927	0.00525741										791	GLRG_05155	-1.42043	8.56558	7.7652	0.00532623	0.0286175
792	GLRG_02618	3.44833	3.08432	7.88139	0.00499462	0.0267905		792	GLRG_01792	2.71905	5.98898	23.4051	1.31229e-06	7.04196e-06		792	GLRG_07947	1.94181	9.37255	10.8632	0.000980914	0.00525741										792	GLRG_10479	2.49442	3.77559	7.74826	0.00537642	0.0288201
793	GLRG_04035	1.48336	5.40261	7.87988	0.00499879	0.0267905		793	GLRG_00859	2.82421	5.67759	23.3951	1.31913e-06	7.06973e-06		793	GLRG_04059	-1.47788	6.62723	10.8631	0.000980972	0.00525741										793	GLRG_00492	1.44025	9.29927	7.7479	0.0053775	0.0288201
794	GLRG_10022	-2.18122	3.4335	7.87661	0.00500783	0.0268051		794	GLRG_00360	3.63557	5.24384	23.352	1.34904e-06	7.22094e-06		794	GLRG_10601	-2.0354	7.27122	10.8571	0.000984203	0.00526809										794	GLRG_10417	-1.48118	6.9612	7.73718	0.00540951	0.0289552
795	GLRG_06562	-1.98198	5.47047	7.86392	0.00504309	0.0269294		795	GLRG_02040	-3.84984	5.77598	23.3426	1.35564e-06	7.24712e-06		795	GLRG_02090	2.7084	10.172	10.8448	0.000990722	0.00529097										795	GLRG_01832	-2.22844	5.82089	7.73453	0.00541747	0.0289613
796	GLRG_10212	-1.18737	7.14477	7.8637	0.00504371	0.0269294		796	GLRG_00313	3.7632	4.71441	23.2987	1.38697e-06	7.40529e-06		796	GLRG_06802	-2.04186	7.50682	10.8444	0.000990967	0.00529097										796	GLRG_08728	1.82888	9.09078	7.73107	0.00542787	0.0289654
797	GLRG_09667	1.57685	6.23935	7.85137	0.00507822	0.0270796		797	GLRG_08941	-4.98628	6.93398	23.2841	1.39751e-06	7.45223e-06		797	GLRG_11524	1.87091	5.16566	10.818	0.00100517	0.00536007										797	GLRG_01774	-2.2137	5.51318	7.7294	0.00543287	0.0289654
798	GLRG_05814	2.36182	3.65872	7.83903	0.00511302	0.027231		798	GLRG_09937	2.80208	5.5411	23.271	1.40704e-06	7.49362e-06		798	GLRG_04768	2.18642	3.66882	10.8045	0.00101253	0.00539256										798	GLRG_11774	2.09961	6.18196	7.72748	0.00543867	0.0289654
799	GLRG_03988	-2.17043	3.78099	7.83288	0.00513042	0.0272895		799	GLRG_00927	5.18354	6.33452	23.2395	1.43033e-06	7.60811e-06		799	GLRG_07193	2.10216	5.28261	10.7975	0.00101638	0.00540544										799	GLRG_01015	-7.28649	3.22505	7.7199	0.00546155	0.0290158
800	GLRG_03281	-1.84986	6.00763	7.81331	0.00518629	0.0275522		800	GLRG_00907	7.10923	3.28217	23.1447	1.50254e-06	7.98225e-06		800	GLRG_01144	3.40775	3.70711	10.7955	0.00101749	0.00540544										800	GLRG_02675	-1.29669	9.93331	7.71981	0.0054618	0.0290158
801	GLRG_03200	-1.9126	3.4888	7.80775	0.00520227	0.0276026		801	GLRG_00312	3.08392	5.89454	23.135	1.51018e-06	8.01282e-06		801	GLRG_01983	1.26692	7.30092	10.7819	0.00102498	0.00543663										801	GLRG_08629	2.52998	6.0377	7.71723	0.00546963	0.029016
802	GLRG_10313	1.60708	7.22792	7.80154	0.00522018	0.0276631		802	GLRG_08269	-2.80814	4.94568	23.1173	1.52415e-06	8.07686e-06		802	GLRG_11947	-4.01019	3.83476	10.7802	0.00102592	0.00543663										802	GLRG_00654	1.82089	9.91483	7.71412	0.00547905	0.029016
803	GLRG_00681	3.36971	4.84915	7.79856	0.00522879	0.0276742		803	GLRG_09096	-3.37048	5.68953	23.0601	1.57015e-06	8.31027e-06		803	GLRG_07975	2.71102	3.44623	10.7771	0.00102763	0.00543889										803	GLRG_10965	2.23802	7.35476	7.71305	0.00548231	0.029016
804	GLRG_06985	-1.90119	5.69378	7.79187	0.00524818	0.0277422		804	GLRG_08292	4.90476	5.25034	23.0331	1.59238e-06	8.41742e-06		804	GLRG_03547	2.5888	5.43801	10.7651	0.00103431	0.00546743										804	GLRG_06803	3.01424	4.13787	7.68944	0.0055545	0.0293615
805	GLRG_07558	3.70066	4.40891	7.78348	0.00527263	0.0278369		805	GLRG_02659	2.67036	5.36328	23.0017	1.61856e-06	8.54518e-06		805	GLRG_02091	-3.57571	3.9438	10.7609	0.00103669	0.00547323										805	GLRG_10483	1.6862	6.06363	7.67077	0.00561226	0.0296299
806	GLRG_08212	-3.42735	7.22457	7.77969	0.0052837	0.0278607		806	GLRG_05329	-6.90185	3.86741	22.9983	1.62142e-06	8.54965e-06		806	GLRG_05478	1.79152	5.01688	10.7452	0.00104551	0.0055129										806	GLRG_07596	-1.70187	6.12486	7.65623	0.00565767	0.0298326
807	GLRG_09543	-2.04768	7.5528	7.77706	0.00529138	0.0278666		807	GLRG_07440	-2.63576	8.00699	22.9718	1.644e-06	8.65797e-06		807	GLRG_04032	-1.32537	6.76534	10.7216	0.00105894	0.0055768										807	GLRG_10133	1.88786	5.81594	7.65121	0.00567343	0.0298787
808	GLRG_08276	2.03621	6.95047	7.74862	0.00537536	0.0282739		808	GLRG_01873	-2.15686	11.3945	22.9628	1.65169e-06	8.68773e-06		808	GLRG_07133	2.77788	6.19639	10.704	0.00106906	0.00562317										808	GLRG_07981	-2.62604	4.54484	7.64769	0.00568452	0.0299
809	GLRG_07693	2.4	7.52125	7.73751	0.00540852	0.0284131		809	GLRG_05770	-1.97114	7.72181	22.9602	1.65392e-06	8.6887e-06		809	GLRG_03689	2.10036	4.18527	10.6902	0.00107707	0.00565071										809	GLRG_03541	1.29089	6.82675	7.64069	0.0057066	0.029979
810	GLRG_06439	-2.07655	4.16922	7.73173	0.00542587	0.028469		810	GLRG_02683	-3.23306	5.02657	22.8875	1.71769e-06	9.01259e-06		810	GLRG_04769	2.15244	4.07014	10.6881	0.00107825	0.00565071										810	GLRG_07302	1.06342	8.30692	7.63355	0.00572924	0.0300608
811	GLRG_09469	-2.41537	3.76465	7.72732	0.00543914	0.0285035		811	GLRG_01826	-5.48416	6.78822	22.8684	1.73481e-06	9.09117e-06		811	GLRG_09124	-3.65567	4.36007	10.6881	0.00107829	0.00565071										811	GLRG_03294	-1.47956	8.18697	7.62392	0.0057599	0.0301845
812	GLRG_11476	-1.16451	9.41326	7.71946	0.00546286	0.0285773		812	GLRG_11600	4.66839	5.49033	22.8604	1.74207e-06	9.11798e-06		812	GLRG_11075	2.53306	6.81271	10.6746	0.00108614	0.0056818										812	GLRG_07962	2.74842	3.12434	7.61573	0.00578615	0.0302846
813	GLRG_07365	-1.61107	4.19546	7.71821	0.00546667	0.0285773		813	GLRG_01799	-3.24436	10.1757	22.8478	1.75351e-06	9.16656e-06		813	GLRG_03254	-1.30898	7.63442	10.6734	0.00108689	0.0056818										813	GLRG_04477	2.7868	6.08844	7.6124	0.00579684	0.0303033
814	GLRG_08084	1.26296	7.94988	7.71294	0.00548263	0.0285902		814	GLRG_06880	3.39948	4.58924	22.8357	1.76461e-06	9.21327e-06		814	GLRG_06068	2.16358	4.96662	10.6699	0.00108895	0.00568554										814	GLRG_00130	2.40321	5.03393	7.60831	0.00580999	0.0303347
815	GLRG_02632	1.99299	5.10385	7.71267	0.00548345	0.0285902		815	GLRG_07206	7.07372	3.30505	22.8018	1.79596e-06	9.36544e-06		815	GLRG_05696	1.80194	6.53897	10.6645	0.00109211	0.00569504										815	GLRG_06263	2.58871	6.1096	7.60383	0.00582446	0.0303729
816	GLRG_07666	-2.83733	6.44807	7.71074	0.00548932	0.0285902		816	GLRG_07031	2.56956	5.75729	22.7683	1.82757e-06	9.51858e-06		816	GLRG_09702	1.79322	7.41253	10.6551	0.00109766	0.00571696										816	GLRG_01206	1.56811	8.15234	7.59651	0.00584816	0.0304591
817	GLRG_09657	-2.36745	3.18823	7.70413	0.00550948	0.0286601		817	GLRG_05013	3.4064	4.43881	22.7603	1.83514e-06	9.54634e-06		817	GLRG_05287	2.35467	3.96121	10.6481	0.00110182	0.00572617										817	GLRG_10228	1.6523	7.38794	7.59396	0.00585642	0.0304649
818	GLRG_00337	2.7344	4.56259	7.6993	0.00552422	0.0287016		818	GLRG_00265	-2.33279	9.70162	22.7543	1.84092e-06	9.56467e-06		818	GLRG_09162	-1.40588	8.45107	10.6476	0.00110212	0.00572617										818	GLRG_07850	1.68729	7.57091	7.57404	0.00592149	0.0307657
819	GLRG_08663	-1.90952	5.19699	7.67169	0.00560939	0.0291086		819	GLRG_10480	4.16252	5.99408	22.7481	1.84691e-06	9.58409e-06		819	GLRG_05500	1.90132	7.49581	10.644	0.00110431	0.00573053										819	GLRG_03505	-1.47769	6.40483	7.56689	0.00594504	0.0308503
820	GLRG_07901	-3.61209	2.84513	7.66801	0.00562086	0.0291325		820	GLRG_05952	6.89665	3.22144	22.7393	1.85534e-06	9.61611e-06		820	GLRG_10306	-3.0247	3.99826	10.6383	0.0011077	0.00574032										820	GLRG_07088	2.29874	4.36721	7.5461	0.00601402	0.0311702
821	GLRG_04577	-2.51757	5.80863	7.66472	0.00563112	0.0291501		821	GLRG_07123	4.54526	6.11472	22.7322	1.8622e-06	9.63987e-06		821	GLRG_05524	3.48168	8.39787	10.6363	0.00110889	0.00574032										821	GLRG_01602	4.19915	5.64143	7.54275	0.0060252	0.0311901
822	GLRG_10666	-1.60078	9.04648	7.64373	0.00569701	0.0294553		822	GLRG_02861	-3.68641	8.12192	22.7174	1.87664e-06	9.70282e-06		822	GLRG_00944	-2.94029	9.0252	10.6097	0.00112499	0.00581415										822	GLRG_09213	3.03364	2.70274	7.5399	0.00603475	0.0312016
823	GLRG_08628	-2.25584	9.55665	7.63876	0.00571271	0.0294958		823	GLRG_09611	-3.51152	5.62762	22.7132	1.88072e-06	9.7121e-06		823	GLRG_10121	-1.80012	8.07035	10.6082	0.00112589	0.00581415										823	GLRG_05198	-1.45304	10.9827	7.53699	0.00604451	0.031214
824	GLRG_09209	-1.05473	7.79334	7.63687	0.00571871	0.0294958		824	GLRG_00886	3.24421	4.49891	22.685	1.90853e-06	9.84374e-06		824	GLRG_08084	1.43953	7.94988	10.6025	0.00112936	0.00582499										824	GLRG_01813	1.17537	7.85071	7.51991	0.00610206	0.0314525
825	GLRG_07451	2.79914	5.9814	7.62814	0.00574644	0.0295889		825	GLRG_11297	6.95757	3.18458	22.6696	1.92389e-06	9.91097e-06		825	GLRG_01820	1.80369	5.54844	10.5899	0.00113708	0.0058577										825	GLRG_01883	-1.87458	6.97842	7.51696	0.00611207	0.0314525
826	GLRG_07141	-2.57831	5.53902	7.62681	0.0057507	0.0295889		826	GLRG_10141	3.36837	5.13352	22.666	1.92747e-06	9.91738e-06		826	GLRG_05483	1.61813	6.5798	10.5798	0.00114333	0.00588273										826	GLRG_10185	1.95687	10.799	7.51516	0.00611819	0.0314525
827	GLRG_07758	-1.6835	4.58511	7.62361	0.00576092	0.0296057		827	GLRG_07092	4.61874	3.38565	22.6355	1.95835e-06	1.00641e-05		827	GLRG_02026	3.84631	2.7949	10.5753	0.00114608	0.00588978										827	GLRG_05375	1.96863	4.0373	7.51454	0.00612028	0.0314525
828	GLRG_11553	1.76286	5.61718	7.61524	0.0057877	0.0297074		828	GLRG_01401	3.848	4.16692	22.5767	2.01921e-06	1.03643e-05		828	GLRG_01945	2.72259	2.9603	10.5687	0.00115021	0.00590388										828	GLRG_01892	1.90836	4.26778	7.50794	0.00614274	0.0315298
829	GLRG_08563	1.64886	6.09433	7.60825	0.00581017	0.0297868		829	GLRG_02404	2.53292	6.64816	22.5644	2.03213e-06	1.0418e-05		829	GLRG_02330	-1.39811	11.0161	10.5533	0.00115981	0.00594594										829	GLRG_04059	-1.56116	6.62723	7.49913	0.00617288	0.0316462
830	GLRG_01425	1.56831	6.56188	7.58072	0.00589959	0.0302088		830	GLRG_09731	3.12587	5.9424	22.5441	2.05377e-06	1.05087e-05		830	GLRG_06958	-1.26361	7.46781	10.5459	0.00116444	0.0059625										830	GLRG_01258	2.5284	4.70534	7.49205	0.0061972	0.0316632
831	GLRG_09435	-2.28946	5.35991	7.57335	0.00592375	0.0302941		831	GLRG_05888	-4.26476	4.74988	22.5432	2.05476e-06	1.05087e-05		831	GLRG_09434	-2.75566	5.87727	10.5354	0.00117108	0.0059893										831	GLRG_07889	-1.35512	6.9174	7.49144	0.00619929	0.0316632
832	GLRG_08060	1.84558	6.62605	7.5713	0.00593051	0.0302941		832	GLRG_08563	2.83938	6.09433	22.4982	2.10343e-06	1.07322e-05		832	GLRG_10281	1.93063	4.77711	10.5267	0.0011766	0.00600896										832	GLRG_02289	3.75882	3.45777	7.49006	0.00620406	0.0316632
833	GLRG_07280	-1.78109	4.28505	7.56414	0.00595411	0.0303781		833	GLRG_09033	-2.75207	6.59733	22.4981	2.10352e-06	1.07322e-05		833	GLRG_04386	-2.16375	5.21006	10.5249	0.00117776	0.00600896										833	GLRG_00823	5.53588	4.11163	7.4895	0.00620599	0.0316632
834	GLRG_10349	-1.17293	8.07449	7.55295	0.00599118	0.0305306		834	GLRG_00944	-4.60349	9.0252	22.4781	2.12551e-06	1.08314e-05		834	GLRG_05510	3.20282	3.72248	10.5195	0.00118119	0.00601413										834	GLRG_00657	-1.4132	7.83899	7.4845	0.00622323	0.0317131
835	GLRG_01922	-1.56423	7.29479	7.54027	0.00603351	0.0307095		835	GLRG_06513	-4.53013	4.93737	22.4659	2.13909e-06	1.08876e-05		835	GLRG_01523	-1.34542	5.44094	10.5189	0.0011816	0.00601413										835	GLRG_01809	-1.60798	8.0701	7.47658	0.00625065	0.0318114
836	GLRG_02089	2.18411	3.60435	7.53624	0.00604701	0.0307414		836	GLRG_08728	-2.985	9.09078	22.4564	2.14963e-06	1.09281e-05		836	GLRG_06143	1.58694	5.31907	10.5099	0.00118737	0.00603629										836	GLRG_04786	3.65165	4.33095	7.47462	0.00625749	0.0318114
837	GLRG_07959	2.20347	8.16358	7.52753	0.0060763	0.0308534		837	GLRG_05284	7.81025	13.0763	22.4401	2.16796e-06	1.10082e-05		837	GLRG_04888	-1.14535	8.50158	10.5055	0.0011902	0.00604345										837	GLRG_07317	-1.3423	10.6894	7.46986	0.00627405	0.0318575
838	GLRG_01175	-4.27859	4.24837	7.52114	0.00609791	0.0309262		838	GLRG_06867	-5.74408	4.2418	22.4147	2.19684e-06	1.11415e-05		838	GLRG_05716	4.36663	2.96401	10.4947	0.00119718	0.00607163										838	GLRG_06329	-1.31683	8.23746	7.46665	0.00628524	0.0318762
839	GLRG_11831	-2.09713	5.28488	7.51129	0.00613134	0.0310586		839	GLRG_05352	-3.26325	9.15591	22.4097	2.20257e-06	1.11572e-05		839	GLRG_04741	2.34611	6.26291	10.4887	0.00120108	0.00608415										839	GLRG_10739	3.15304	3.76587	7.46191	0.0063018	0.0319221
840	GLRG_03377	-2.96245	3.9625	7.50405	0.00615605	0.0311467		840	GLRG_11978	-3.15644	7.06316	22.3441	2.27909e-06	1.15219e-05		840	GLRG_04872	1.99945	9.11691	10.4829	0.00120488	0.00609609										840	GLRG_10207	1.5993	6.7359	7.45198	0.00633666	0.0320605
841	GLRG_10306	-2.32571	3.99826	7.49988	0.0061703	0.0311817		841	GLRG_07869	-2.34634	5.16954	22.3434	2.27999e-06	1.15219e-05		841	GLRG_10371	-3.30128	4.21182	10.4761	0.00120927	0.00611022										841	GLRG_04936	-1.43076	8.761	7.44592	0.00635806	0.0320835
842	GLRG_08207	-2.99154	4.51257	7.49627	0.00618269	0.0312071		842	GLRG_11284	-3.47369	4.42134	22.3383	2.28599e-06	1.15386e-05		842	GLRG_07676	-1.33618	6.47906	10.4742	0.00121054	0.00611022										842	GLRG_09542	-2.30925	4.99631	7.44559	0.00635922	0.0320835
843	GLRG_11032	-1.86236	4.64688	7.49241	0.00619597	0.0312357		843	GLRG_03527	-3.33655	3.46532	22.3269	2.29967e-06	1.15908e-05		843	GLRG_05770	-1.31322	7.72181	10.4574	0.0012216	0.0061587										843	GLRG_00851	2.24668	4.38484	7.44427	0.00636386	0.0320835
844	GLRG_09089	1.75254	4.95509	7.48894	0.00620792	0.0312357		844	GLRG_05463	3.77457	4.21679	22.3251	2.30181e-06	1.15908e-05		844	GLRG_08961	2.96429	2.75612	10.4453	0.00122964	0.0061919										844	GLRG_02418	-1.37755	7.68851	7.43864	0.0063838	0.0321459
845	GLRG_08155	1.9085	4.93226	7.48822	0.0062104	0.0312357		845	GLRG_02593	3.42608	4.56936	22.3117	2.31785e-06	1.16509e-05		845	GLRG_09031	1.5846	7.50552	10.4203	0.00124639	0.00625682										845	GLRG_03471	-1.3518	7.25769	7.42308	0.00643927	0.0323868
846	GLRG_04776	2.80168	5.99595	7.48465	0.00622273	0.0312488		846	GLRG_00049	4.6736	3.59507	22.3106	2.31921e-06	1.16509e-05		846	GLRG_02611	-2.03694	4.90947	10.4195	0.00124693	0.00625682										846	GLRG_11800	1.61336	4.85843	7.41939	0.00645248	0.032415
847	GLRG_06356	-2.48566	5.98453	7.48231	0.00623083	0.0312488		847	GLRG_09131	-2.87525	3.41561	22.2974	2.33522e-06	1.17174e-05		847	GLRG_05997	2.74578	2.72927	10.4195	0.00124695	0.00625682										847	GLRG_09745	-1.40287	9.28236	7.40297	0.00651162	0.0326734
848	GLRG_02025	2.34302	2.91657	7.48108	0.00623506	0.0312488		848	GLRG_01375	2.93303	8.0519	22.2269	2.42258e-06	1.21415e-05		848	GLRG_08229	-1.23662	9.49931	10.3886	0.00126796	0.00635473										848	GLRG_04503	1.51627	6.38838	7.39897	0.00652614	0.0327077
849	GLRG_04153	-1.57803	4.82804	7.4692	0.00627636	0.0314188		849	GLRG_06016	4.46056	6.36571	22.2183	2.43338e-06	1.21812e-05		849	GLRG_03360	-2.98976	7.94646	10.3651	0.00128418	0.00642845										849	GLRG_01647	1.70233	4.90482	7.39378	0.00654497	0.0327481
850	GLRG_10758	1.75022	5.80298	7.46678	0.00628478	0.0314239		850	GLRG_09838	6.73491	3.129	22.1488	2.52309e-06	1.26154e-05		850	GLRG_03618	1.41042	6.88855	10.3418	0.00130053	0.00650267										850	GLRG_01061	-1.77366	6.93998	7.3925	0.00654962	0.0327481
851	GLRG_05746	-1.81982	3.22987	7.44553	0.00635941	0.0317597		851	GLRG_02567	-3.24223	5.45194	22.1351	2.54122e-06	1.26912e-05		851	GLRG_08552	-2.71789	4.48781	10.338	0.00130319	0.00650831										851	GLRG_05532	1.23753	6.93771	7.38847	0.00656434	0.0327831
852	GLRG_11025	2.61248	5.05947	7.44181	0.00637259	0.0317881		852	GLRG_04696	3.96831	3.57021	22.1236	2.55642e-06	1.27521e-05		852	GLRG_11516	2.14109	4.73909	10.331	0.00130812	0.00652522										852	GLRG_09805	-3.16114	7.78687	7.37284	0.00662162	0.0329476
853	GLRG_02408	-2.41221	4.98952	7.43002	0.00641445	0.0319594		853	GLRG_11747	-2.76578	4.05056	22.1191	2.56248e-06	1.27673e-05		853	GLRG_08269	-1.84785	4.94568	10.3045	0.00132704	0.00660925										853	GLRG_07514	-1.34774	9.03937	7.37277	0.00662188	0.0329476
854	GLRG_04883	-1.88067	4.76578	7.42017	0.00644968	0.0320974		854	GLRG_09012	4.73213	4.90144	22.0303	2.68375e-06	1.33559e-05		854	GLRG_04684	1.68084	8.1259	10.3031	0.00132807	0.00660925										854	GLRG_09875	-1.44359	6.8253	7.37255	0.00662269	0.0329476
855	GLRG_01878	3.20547	2.73316	7.40568	0.00650184	0.0323191		855	GLRG_10913	-3.43599	6.83859	22.0165	2.70317e-06	1.34368e-05		855	GLRG_10765	2.44239	5.40073	10.2965	0.00133282	0.00661902										855	GLRG_01863	4.19539	2.70887	7.37103	0.00662829	0.0329476
856	GLRG_11144	-2.71293	4.62314	7.39092	0.00655538	0.0325472		856	GLRG_11463	-3.12017	3.62689	22.0075	2.71592e-06	1.34844e-05		856	GLRG_07690	2.0374	6.06678	10.2961	0.00133315	0.00661902										856	GLRG_08808	-1.6171	6.54953	7.36103	0.00666527	0.0330928
857	GLRG_00906	2.81199	4.62946	7.38872	0.0065634	0.032549		857	GLRG_11023	2.67491	6.95489	21.9583	2.78642e-06	1.38183e-05		857	GLRG_09916	1.61468	9.72974	10.2909	0.00133685	0.00662964										857	GLRG_00414	-1.41162	10.8294	7.35371	0.00669247	0.033189
858	GLRG_02842	1.1095	7.58822	7.38002	0.00659523	0.0326687		858	GLRG_04412	3.11442	6.01277	21.862	2.92982e-06	1.45125e-05		858	GLRG_11801	-3.87973	2.43367	10.2867	0.00133994	0.00663722										858	GLRG_05030	-6.47783	2.7342	7.35066	0.00670383	0.0331952
859	GLRG_11751	2.78242	3.28949	7.37238	0.00662333	0.0327488		859	GLRG_02782	-3.48695	2.7216	21.8507	2.94709e-06	1.4581e-05		859	GLRG_08686	-1.56591	4.21496	10.2621	0.00135788	0.00671708										859	GLRG_10829	-2.78566	6.3714	7.34918	0.00670933	0.0331952
860	GLRG_06555	1.65114	7.92655	7.37143	0.00662681	0.0327488		860	GLRG_05368	4.03578	3.5917	21.8382	2.96633e-06	1.46592e-05		860	GLRG_08176	-3.66993	2.40597	10.2603	0.00135922	0.00671708										860	GLRG_06903	1.51363	5.42305	7.34578	0.00672202	0.0332193
861	GLRG_05835	-3.41536	2.81375	7.36837	0.00663811	0.0327665		861	GLRG_01776	-2.06703	6.95595	21.8211	2.99287e-06	1.47732e-05		861	GLRG_07434	3.30686	5.19361	10.2439	0.0013714	0.00676938										861	GLRG_09006	3.03031	2.67638	7.33804	0.00675106	0.0332541
862	GLRG_00871	1.52831	5.8241	7.36384	0.00665485	0.032811		862	GLRG_06890	2.98968	6.8302	21.81	3.0102e-06	1.48415e-05		862	GLRG_10444	-1.4035	9.99701	10.2356	0.00137753	0.00679177										862	GLRG_01381	1.20409	10.9418	7.3377	0.00675233	0.0332541
863	GLRG_05353	-1.79039	4.70867	7.34313	0.00673197	0.0331528		863	GLRG_07612	-2.39445	5.34673	21.7795	3.05854e-06	1.50623e-05		863	GLRG_05347	2.44103	4.7365	10.2263	0.00138452	0.00681831										863	GLRG_05806	1.90096	5.00023	7.33764	0.00675253	0.0332541
864	GLRG_11987	-2.94984	3.95914	7.33905	0.00674726	0.0331643		864	GLRG_11242	3.37657	7.34466	21.7568	3.09499e-06	1.52242e-05		864	GLRG_05543	2.38316	3.04637	10.2219	0.00138786	0.00682688										864	GLRG_10563	3.03424	3.21531	7.32813	0.00678836	0.0333918
865	GLRG_07164	1.47447	6.06643	7.33834	0.0067499	0.0331643		865	GLRG_02075	2.89306	4.85046	21.7323	3.13469e-06	1.54016e-05		865	GLRG_02579	2.16747	4.52671	10.2182	0.00139061	0.00683248										865	GLRG_09386	1.77758	4.99698	7.32391	0.00680431	0.0334316
866	GLRG_00240	-2.82989	4.33624	7.33621	0.0067579	0.0331652		866	GLRG_05323	-4.08919	4.32444	21.6643	3.24785e-06	1.59392e-05		866	GLRG_09815	1.6759	4.72043	10.211	0.00139609	0.00685146										866	GLRG_09381	2.24544	3.24539	7.32123	0.00681448	0.0334429
867	GLRG_10443	-1.60164	4.08458	7.3125	0.00684765	0.0335418		867	GLRG_06869	6.68167	2.95588	21.6474	3.27651e-06	1.60613e-05		867	GLRG_11773	-1.86441	8.26505	10.2019	0.00140298	0.00687734										867	GLRG_06994	2.60996	3.04752	7.31625	0.00683339	0.033497
868	GLRG_06854	4.99115	2.5698	7.31178	0.00685042	0.0335418		868	GLRG_09069	4.52015	3.64475	21.6098	3.34136e-06	1.63603e-05		868	GLRG_01997	3.42371	2.97952	10.1686	0.00142852	0.00699449										868	GLRG_03483	2.46953	4.99343	7.31338	0.00684432	0.0335045
869	GLRG_03273	-2.2589	4.0626	7.30442	0.00687852	0.0336406		869	GLRG_11537	2.82603	6.44775	21.5876	3.38027e-06	1.65318e-05		869	GLRG_11120	2.1159	8.07758	10.1637	0.00143233	0.00700506										869	GLRG_10736	2.49429	3.41506	7.31171	0.00685068	0.0335045
870	GLRG_02121	1.39717	6.68026	7.30212	0.00688732	0.033643		870	GLRG_03363	3.55709	5.27885	21.5707	3.4102e-06	1.6659e-05		870	GLRG_09334	3.01221	6.76201	10.1608	0.0014346	0.00700809										870	GLRG_06651	2.26398	7.45773	7.30283	0.00688463	0.0336037
871	GLRG_06835	-1.65299	4.47593	7.30016	0.00689483	0.033643		871	GLRG_07365	-2.4628	4.19546	21.5449	3.45649e-06	1.68658e-05		871	GLRG_10024	2.32415	3.54244	10.1557	0.00143855	0.00701932										871	GLRG_11872	2.59614	8.05073	7.30226	0.00688678	0.0336037
872	GLRG_05200	-2.45318	7.59447	7.28143	0.00696709	0.0339566		872	GLRG_09530	3.80105	6.48533	21.5194	3.50267e-06	1.70702e-05		872	GLRG_09581	-1.30703	8.73404	10.1494	0.0014435	0.00703539										872	GLRG_04582	-1.80574	8.56352	7.2958	0.00691159	0.0336754
873	GLRG_11833	1.42219	5.90113	7.27002	0.00701152	0.0341242		873	GLRG_09062	2.38757	6.36855	21.5174	3.50642e-06	1.70702e-05		873	GLRG_11021	-1.77522	4.99803	10.1397	0.00145107	0.00706422										873	GLRG_02045	2.7861	3.98611	7.29264	0.00692375	0.0336754
874	GLRG_08417	-2.74327	6.54557	7.26847	0.00701754	0.0341242		874	GLRG_01143	-5.46649	2.73491	21.474	3.58654e-06	1.74403e-05		874	GLRG_06702	4.91277	1.89995	10.1364	0.00145374	0.00706909										874	GLRG_05132	2.80995	2.75138	7.29226	0.00692525	0.0336754
875	GLRG_09473	-2.53552	4.47543	7.25873	0.00705574	0.0342424		875	GLRG_01359	2.99179	6.79774	21.4272	3.67527e-06	1.78513e-05		875	GLRG_03087	-1.18424	9.23509	10.1287	0.00145977	0.00709031										875	GLRG_01175	4.45001	4.24837	7.28826	0.00694066	0.0336895
876	GLRG_08005	2.15621	4.69106	7.25696	0.00706266	0.0342424		876	GLRG_00495	6.73262	3.04883	21.4216	3.68588e-06	1.78824e-05		876	GLRG_05978	4.31369	2.82202	10.1242	0.00146336	0.00709965										876	GLRG_05445	-1.56922	6.65086	7.2874	0.00694399	0.0336895
877	GLRG_08910	-1.78313	5.10126	7.25611	0.00706603	0.0342424		877	GLRG_01768	3.67874	6.0064	21.385	3.75704e-06	1.82069e-05		877	GLRG_11989	-2.40209	3.56244	10.1217	0.00146537	0.00710128										877	GLRG_07787	3.35366	5.06422	7.26823	0.00701848	0.034012
878	GLRG_00355	1.73162	5.52027	7.25365	0.00707572	0.0342504		878	GLRG_02233	-1.72539	10.8911	21.3172	3.89229e-06	1.88408e-05		878	GLRG_09350	1.8622	7.18515	10.1189	0.00146759	0.00710394										878	GLRG_09462	1.51917	6.54797	7.26595	0.0070274	0.0340165
879	GLRG_04142	1.96795	5.0923	7.25045	0.00708833	0.0342724		879	GLRG_00339	2.45457	6.09776	21.3132	3.90038e-06	1.88585e-05		879	GLRG_01826	-3.34632	6.78822	10.0998	0.00148285	0.00716962										879	GLRG_02348	1.66459	5.72916	7.2557	0.00706763	0.0341723
880	GLRG_00934	1.70267	6.64147	7.24802	0.00709791	0.0342797		880	GLRG_00334	1.94435	6.51146	21.3072	3.91257e-06	1.88959e-05		880	GLRG_01005	2.75106	7.43007	10.0912	0.0014898	0.00719507										880	GLRG_08936	3.59891	2.75769	7.23969	0.00713092	0.0344391
881	GLRG_06357	-2.11746	7.49352	7.24479	0.00711069	0.0342954		881	GLRG_06489	2.37513	6.90089	21.2415	4.04904e-06	1.95328e-05		881	GLRG_06513	-2.97089	4.93737	10.072	0.00150542	0.00726222										881	GLRG_04571	-1.25475	9.95011	7.23713	0.00714112	0.0344492
882	GLRG_11996	-1.77889	10.0497	7.24312	0.00711731	0.0342954		882	GLRG_05104	-2.02484	6.34335	21.2387	4.05495e-06	1.95392e-05		882	GLRG_11860	-2.22014	8.01738	10.0635	0.00151233	0.00727625										882	GLRG_11103	2.66595	2.4369	7.23452	0.0071515	0.034456
883	GLRG_04505	-1.84079	5.15887	7.23958	0.00713135	0.0343241		883	GLRG_11584	-3.0756	8.50028	21.1915	4.15601e-06	2.00035e-05		883	GLRG_11403	3.04302	3.14473	10.0635	0.00151236	0.00727625										883	GLRG_00783	3.98998	2.40503	7.2327	0.00715875	0.034456
884	GLRG_00689	1.36774	6.61921	7.22361	0.0071951	0.0345918		884	GLRG_02234	3.07198	4.87852	21.1858	4.16844e-06	2.00406e-05		884	GLRG_11878	-1.63231	8.08606	10.0622	0.00151346	0.00727625										884	GLRG_05895	1.89733	7.28639	7.22507	0.00718924	0.0345636
885	GLRG_11784	-1.62292	3.68657	7.21996	0.00720975	0.0346231		885	GLRG_07983	3.72917	6.7781	21.151	4.2447e-06	2.03842e-05		885	GLRG_03193	2.24803	5.647	10.0502	0.00152332	0.0073154										885	GLRG_01697	1.61751	7.42728	7.21702	0.00722153	0.0346797
886	GLRG_10128	-2.02075	6.34808	7.20652	0.00726391	0.0348194		886	GLRG_09215	5.33433	6.13173	21.1433	4.26191e-06	2.04437e-05		886	GLRG_10218	2.84389	5.06333	10.0275	0.00154217	0.00739756										886	GLRG_08632	2.57986	6.68521	7.20933	0.00725255	0.0347893
887	GLRG_09741	4.84496	3.98034	7.20575	0.00726702	0.0348194		887	GLRG_05124	2.98883	4.79696	21.1263	4.29976e-06	2.0602e-05		887	GLRG_06865	2.98682	4.63222	10.0177	0.00155042	0.00742875										887	GLRG_08932	2.30673	4.93332	7.20682	0.00726269	0.0347987
888	GLRG_08507	4.80739	2.03108	7.19739	0.00730097	0.0349427		888	GLRG_11332	-3.73724	6.85753	21.1226	4.30814e-06	2.06189e-05		888	GLRG_04798	2.72857	2.87674	10.0119	0.00155528	0.00744364										888	GLRG_11773	1.69083	8.26505	7.19373	0.00731588	0.0350141
889	GLRG_08584	1.76443	7.89899	7.19391	0.00731515	0.0349712		889	GLRG_11742	4.21213	4.76403	21.1183	4.3179e-06	2.06424e-05		889	GLRG_10654	2.25802	6.82423	9.9931	0.00157128	0.00751174										889	GLRG_02342	-2.7563	4.74933	7.191	0.00732702	0.0350279
890	GLRG_02593	2.09949	4.56936	7.18684	0.007344	0.0350691		890	GLRG_00895	7.34577	3.60126	21.0934	4.37423e-06	2.08882e-05		890	GLRG_11698	-1.91741	8.66222	9.97625	0.00158573	0.00756519										890	GLRG_08522	-1.37433	10.0709	7.18409	0.0073553	0.0351236
891	GLRG_03388	-1.74154	5.72785	7.18486	0.00735214	0.0350691		891	GLRG_08534	5.64153	5.75112	21.0472	4.4811e-06	2.13745e-05		891	GLRG_02623	1.58783	6.86137	9.97591	0.00158602	0.00756519										891	GLRG_05202	-1.54525	6.46723	7.17698	0.0073845	0.0351968
892	GLRG_09289	-3.41426	7.07277	7.16899	0.00741746	0.035341		892	GLRG_06108	2.45519	5.23088	21.0129	4.56199e-06	2.17215e-05		892	GLRG_09030	-1.51559	5.27765	9.95259	0.00160623	0.00765301										892	GLRG_02678	-1.45278	9.32963	7.17182	0.00740577	0.0351968
893	GLRG_06746	1.74619	5.34368	7.16215	0.00744578	0.0353666		893	GLRG_09537	-2.67639	3.6844	21.012	4.56406e-06	2.17215e-05		893	GLRG_07954	-3.01465	6.90827	9.94852	0.00160978	0.00766003										893	GLRG_08555	2.48733	8.20075	7.17031	0.00741199	0.0351968
894	GLRG_03259	-1.56742	6.977	7.16175	0.00744744	0.0353666		894	GLRG_04328	2.09527	6.42429	20.9911	4.61429e-06	2.19359e-05		894	GLRG_01815	-1.69406	8.65092	9.94678	0.00161131	0.00766003										894	GLRG_09091	2.63538	3.20591	7.16944	0.00741559	0.0351968
895	GLRG_01421	-1.29578	8.29683	7.16167	0.00744778	0.0353666		895	GLRG_01061	2.51109	6.93998	20.9689	4.66812e-06	2.2167e-05		895	GLRG_00358	2.22401	3.28064	9.93934	0.00161784	0.00768248										895	GLRG_03436	1.434	5.72631	7.16913	0.00741686	0.0351968
896	GLRG_05412	-1.3105	6.25523	7.15107	0.00749193	0.0355079		896	GLRG_05696	2.65967	6.53897	20.966	4.67507e-06	2.21753e-05		896	GLRG_11945	-3.45481	3.84444	9.91526	0.00163914	0.00777455										896	GLRG_07107	-1.30748	7.69658	7.1683	0.00742031	0.0351968
897	GLRG_08553	-1.40392	10.3039	7.14902	0.00750049	0.0355079		897	GLRG_09901	7.41004	3.5948	20.9459	4.7244e-06	2.23843e-05		897	GLRG_03397	-1.22482	10.2757	9.9133	0.00164089	0.00777455										897	GLRG_03362	2.9638	6.14611	7.16435	0.00743666	0.035235
898	GLRG_05013	2.09638	4.43881	7.14851	0.00750261	0.0355079		898	GLRG_11632	-6.25884	2.57636	20.9286	4.76732e-06	2.25625e-05		898	GLRG_02024	-1.34719	10.4259	9.90437	0.00164887	0.00780366										898	GLRG_00814	2.4595	6.48781	7.16119	0.00744977	0.0352442
899	GLRG_00637	-1.0183	8.6015	7.14251	0.00752777	0.0355873		899	GLRG_03503	3.96628	4.70018	20.9173	4.79554e-06	2.26708e-05		899	GLRG_01678	1.94632	5.79522	9.89958	0.00165317	0.00781531										899	GLRG_07473	-1.33194	10.6841	7.15989	0.00745519	0.0352442
900	GLRG_07206	4.86106	3.30505	7.13589	0.00755563	0.035623		900	GLRG_04602	-2.05144	7.7365	20.91	4.81366e-06	2.27312e-05		900	GLRG_04602	-1.39026	7.7365	9.896	0.00165639	0.00782183										900	GLRG_00846	2.90839	3.55543	7.15633	0.00747	0.035275
901	GLRG_06812	1.53021	6.764	7.1351	0.00755893	0.035623		901	GLRG_00636	-3.00502	3.30886	20.8907	4.86252e-06	2.29364e-05		901	GLRG_07629	3.06056	4.27364	9.88925	0.00166247	0.00782783										901	GLRG_00479	1.34329	8.06486	7.15336	0.00748236	0.0352848
902	GLRG_04477	-2.50327	6.08844	7.13474	0.00756045	0.035623		902	GLRG_09830	3.38712	5.85646	20.8682	4.91994e-06	2.31815e-05		902	GLRG_05515	-1.43929	6.9531	9.88878	0.00166289	0.00782783										902	GLRG_01683	-1.33105	10.5017	7.14975	0.00749744	0.0352848
903	GLRG_10300	2.4209	5.23931	7.12899	0.00758472	0.0356978		903	GLRG_00229	-2.81625	9.75499	20.8336	5.00976e-06	2.35786e-05		903	GLRG_11806	-1.95945	6.52059	9.88676	0.00166472	0.00782783										903	GLRG_07315	-1.26915	9.13905	7.14569	0.00751444	0.0352848
904	GLRG_09006	-2.65505	2.67638	7.11385	0.00764908	0.0359608		904	GLRG_04088	2.87157	7.65125	20.8167	5.05396e-06	2.37603e-05		904	GLRG_06438	2.12082	7.8889	9.88642	0.00166503	0.00782783										904	GLRG_00594	-1.42344	7.40868	7.14515	0.0075167	0.0352848
905	GLRG_00064	1.75599	5.70236	7.10637	0.00768104	0.0360522		905	GLRG_05521	5.12338	3.68951	20.8098	5.07233e-06	2.38203e-05		905	GLRG_11827	3.0756	3.58828	9.88068	0.00167023	0.00784364										905	GLRG_04150	1.98098	4.82886	7.14266	0.00752715	0.0352848
906	GLRG_09326	-1.08482	10.5087	7.10534	0.00768549	0.0360522		906	GLRG_07233	2.58556	5.39056	20.7931	5.11661e-06	2.40017e-05		906	GLRG_11593	2.25675	7.05692	9.87704	0.00167354	0.00785027										906	GLRG_02887	2.03765	5.34721	7.14213	0.00752938	0.0352848
907	GLRG_00791	1.93135	6.00673	7.09011	0.00775105	0.036315		907	GLRG_06746	2.89981	5.34368	20.786	5.13577e-06	2.40651e-05		907	GLRG_01354	1.69596	5.79021	9.87506	0.00167534	0.00785027										907	GLRG_09108	2.15645	3.2728	7.14193	0.0075302	0.0352848
908	GLRG_09436	-2.26674	3.78929	7.08773	0.00776134	0.036315		908	GLRG_06652	-3.0127	9.20586	20.7367	5.26952e-06	2.46442e-05		908	GLRG_00910	2.28551	4.10407	9.86669	0.00168298	0.00786972										908	GLRG_00205	1.62309	6.11138	7.13443	0.00756175	0.0353937
909	GLRG_02215	-2.58009	3.86787	7.08518	0.00777239	0.036315		909	GLRG_00304	-4.39706	7.98702	20.7362	5.27096e-06	2.46442e-05		909	GLRG_11023	1.70094	6.95489	9.86646	0.00168319	0.00786972										909	GLRG_09605	2.51862	6.28352	7.13173	0.00757318	0.0354081
910	GLRG_04765	2.20406	6.12885	7.08375	0.00777859	0.036315		910	GLRG_07558	5.79078	4.40891	20.7207	5.31383e-06	2.48173e-05		910	GLRG_05284	4.42564	13.0763	9.86019	0.00168893	0.00788788										910	GLRG_09396	2.73647	5.44501	7.11925	0.00762605	0.0356162
911	GLRG_07205	2.91474	6.60743	7.08245	0.00778423	0.036315		911	GLRG_02395	-5.15665	5.47724	20.6982	5.37678e-06	2.50838e-05		911	GLRG_01358	1.78809	4.54967	9.85667	0.00169217	0.00789433										911	GLRG_02401	1.99974	3.52938	7.11342	0.00765089	0.0356642
912	GLRG_06653	-2.56283	7.2952	7.07399	0.00782109	0.036447		912	GLRG_05862	6.56657	2.87587	20.6959	5.38315e-06	2.50859e-05		912	GLRG_06881	4.74301	1.96363	9.82889	0.00171792	0.00800045										912	GLRG_08046	1.40282	7.32706	7.1129	0.00765311	0.0356642
913	GLRG_06428	1.89148	5.55787	7.04951	0.00792869	0.0369079		913	GLRG_04142	3.27039	5.0923	20.6877	5.40626e-06	2.51661e-05		913	GLRG_01901	-2.40173	9.65437	9.82807	0.00171869	0.00800045										913	GLRG_02883	2.13666	4.8884	7.10981	0.00766633	0.0356866
914	GLRG_08671	-1.54025	7.08807	7.0462	0.00794334	0.0369357		914	GLRG_05344	4.52237	3.37741	20.6744	5.4439e-06	2.53135e-05		914	GLRG_00334	1.2655	6.51146	9.8249	0.00172165	0.00800462										914	GLRG_06645	-3.95273	6.06967	7.09441	0.00773247	0.0359528
915	GLRG_01243	1.29654	8.59388	7.04004	0.00797074	0.0370225		915	GLRG_03362	-5.20594	6.14611	20.6416	5.53801e-06	2.5723e-05		915	GLRG_11184	4.82613	2.33483	9.82309	0.00172335	0.00800462										915	GLRG_10771	1.53071	5.38815	7.09257	0.00774043	0.0359528
916	GLRG_11632	-3.55867	2.57636	7.03209	0.00800618	0.0371466		916	GLRG_02172	4.51643	6.36829	20.6371	5.55094e-06	2.57549e-05		916	GLRG_06414	-2.3318	2.75732	9.81886	0.00172731	0.00801426										916	GLRG_05828	3.51838	3.68325	7.09052	0.00774928	0.0359546
917	GLRG_00039	-4.47123	2.93393	7.02418	0.00804163	0.0372588		917	GLRG_03935	1.77037	7.11073	20.6323	5.56482e-06	2.57911e-05		917	GLRG_08853	1.34541	7.15189	9.81557	0.0017304	0.00801986										917	GLRG_07175	2.22246	5.12669	7.08349	0.00777973	0.0360566
918	GLRG_00351	-2.29787	7.68105	7.02278	0.00804791	0.0372588		918	GLRG_09231	-3.39192	2.95567	20.6156	5.61368e-06	2.59893e-05		918	GLRG_07132	1.6647	5.76913	9.80718	0.00173832	0.00803919										918	GLRG_08503	-6.50641	3.20785	7.05122	0.00792113	0.0366719
919	GLRG_06896	-0.998116	7.13678	7.01653	0.00807608	0.0373486		919	GLRG_10563	-4.9324	3.21531	20.5321	5.86403e-06	2.71187e-05		919	GLRG_04496	2.39188	7.87772	9.80714	0.00173836	0.00803919										919	GLRG_09304	-3.77311	9.52134	7.04379	0.00795403	0.0367842
920	GLRG_07444	2.09107	3.82787	7.00597	0.00812384	0.0375286		920	GLRG_01606	-1.76004	7.0661	20.4744	6.04329e-06	2.79174e-05		920	GLRG_02659	1.59035	5.36328	9.79468	0.00175018	0.00808506										920	GLRG_01374	-1.23011	8.69724	7.04125	0.00796536	0.0367965
921	GLRG_10072	-2.31836	3.30908	6.99013	0.00819604	0.037821		921	GLRG_06505	-3.69996	2.44543	20.46	6.08917e-06	2.80988e-05		921	GLRG_10266	4.82929	3.85944	9.79147	0.00175324	0.00808651										921	GLRG_05702	-2.17613	6.37856	7.0382	0.00797892	0.0368191
922	GLRG_01868	2.52844	3.62811	6.9823	0.00823195	0.0379456		922	GLRG_06813	5.2648	5.03456	20.4458	6.13445e-06	2.8277e-05		922	GLRG_01733	1.86528	7.39408	9.79035	0.0017543	0.00808651										922	GLRG_07466	2.2698	3.1324	7.03547	0.0079911	0.0368353
923	GLRG_03618	1.24065	6.88855	6.97492	0.008266	0.0380076		923	GLRG_00356	2.64452	4.75565	20.403	6.27303e-06	2.88845e-05		923	GLRG_01888	-3.44026	6.90584	9.78337	0.00176097	0.00810847										923	GLRG_07556	-1.30436	8.36195	7.03051	0.00801327	0.0368975
924	GLRG_10235	-3.23546	2.55826	6.97397	0.00827038	0.0380076		924	GLRG_02648	2.75063	7.24648	20.3884	6.32115e-06	2.90745e-05		924	GLRG_09654	5.27837	2.15675	9.76293	0.00178066	0.00818929										924	GLRG_11007	1.51028	6.87498	7.02434	0.00804092	0.0369848
925	GLRG_05590	-3.56908	4.27378	6.97278	0.00827587	0.0380076		925	GLRG_07739	-3.84692	2.76626	20.3751	6.36523e-06	2.92457e-05		925	GLRG_09540	-2.01243	5.44261	9.76116	0.00178237	0.00818929										925	GLRG_07599	2.03876	3.0833	7.01556	0.00808042	0.0370893
926	GLRG_07011	-2.63929	3.59028	6.97163	0.00828119	0.0380076		926	GLRG_01794	3.14733	4.37291	20.352	6.4426e-06	2.95692e-05		926	GLRG_09720	2.55056	3.81348	9.75035	0.00179289	0.00822869										926	GLRG_05384	1.90445	4.46216	7.01541	0.00808111	0.0370893
927	GLRG_07665	-1.18275	7.07136	6.96431	0.00831514	0.0380811		927	GLRG_09507	4.68765	3.43269	20.2673	6.73434e-06	3.08748e-05		927	GLRG_04020	-1.28767	7.24183	9.74761	0.00179556	0.00823209										927	GLRG_01971	-1.47288	7.30331	7.00704	0.00811897	0.0372229
928	GLRG_11113	-2.23036	4.46636	6.96419	0.00831573	0.0380811		928	GLRG_04139	-1.56946	10.8216	20.2583	6.76596e-06	3.09864e-05		928	GLRG_05986	5.03938	2.03165	9.74106	0.00180197	0.00825182										928	GLRG_10000	-1.57302	6.58105	6.99979	0.00815191	0.037333
929	GLRG_10690	-3.36153	4.70704	6.96239	0.00832408	0.0380811		929	GLRG_10300	4.10945	5.23931	20.2553	6.77655e-06	3.10014e-05		929	GLRG_06271	-2.94874	8.90603	9.73924	0.00180375	0.00825182										929	GLRG_05282	-2.04499	7.84451	6.99684	0.00816537	0.037333
930	GLRG_11979	-1.60431	5.7875	6.94565	0.00840231	0.0383977		930	GLRG_06011	3.93409	4.68102	20.2339	6.85278e-06	3.13165e-05		930	GLRG_00886	1.81547	4.49891	9.73197	0.0018109	0.00827564										930	GLRG_08953	-1.4268	8.76503	6.99597	0.00816934	0.037333
931	GLRG_10709	-2.28158	4.32731	6.9348	0.00845345	0.0385898		931	GLRG_03967	2.52869	6.13058	20.2208	6.89969e-06	3.1497e-05		931	GLRG_00608	-1.3387	5.57287	9.71153	0.00183116	0.00835921										931	GLRG_10772	1.30059	7.37428	6.98304	0.00822859	0.0375634
932	GLRG_02502	-1.48166	5.72836	6.93206	0.00846639	0.0386075		932	GLRG_10714	5.32395	5.7438	20.1899	7.01206e-06	3.19756e-05		932	GLRG_02070	-2.99424	3.53999	9.70303	0.00183965	0.00838828										932	GLRG_08048	3.63452	3.07153	6.97431	0.00826879	0.0377064
933	GLRG_04431	2.61935	5.69306	6.91905	0.00852822	0.0388477		933	GLRG_04869	-1.99678	8.92031	20.1438	7.1834e-06	3.27218e-05		933	GLRG_00834	2.16893	3.51996	9.7012	0.00184147	0.00838828										933	GLRG_10949	-1.98725	7.8911	6.97138	0.00828236	0.0377278
934	GLRG_06837	-1.49002	10.0852	6.91468	0.00854909	0.0389011		934	GLRG_07878	-4.96487	5.40508	20.1365	7.21072e-06	3.28111e-05		934	GLRG_10486	-2.7828	6.54992	9.68054	0.0018623	0.00847406										934	GLRG_07739	2.64436	2.76626	6.95793	0.00834483	0.0379717
935	GLRG_02547	1.23586	5.86057	6.90843	0.00857903	0.0389848		935	GLRG_02350	3.0235	5.5304	20.13	7.23511e-06	3.28869e-05		935	GLRG_01503	1.36733	7.97324	9.66049	0.00188273	0.00855786										935	GLRG_03802	1.25428	7.99463	6.9559	0.00835432	0.0379742
936	GLRG_09911	1.86134	7.85216	6.90701	0.00858582	0.0389848		936	GLRG_05239	-4.77023	5.95936	20.1206	7.27096e-06	3.30145e-05		936	GLRG_02129	-1.37078	7.22177	9.62398	0.00192053	0.00872037										936	GLRG_01935	1.96809	4.25046	6.95152	0.00837483	0.0379872
937	GLRG_09813	3.02538	8.42013	6.87986	0.00871726	0.0395393		937	GLRG_04090	6.48748	3.10382	20.117	7.28453e-06	3.30408e-05		937	GLRG_09036	1.5061	5.83484	9.61854	0.00192622	0.00873687										937	GLRG_05600	-1.3432	6.66217	6.95146	0.00837507	0.0379872
938	GLRG_09112	-4.7607	3.86752	6.87355	0.00874806	0.039594		938	GLRG_00217	-2.21085	5.71983	20.0798	7.42776e-06	3.36546e-05		938	GLRG_11881	-1.71993	5.74132	9.61082	0.00193434	0.00876434										938	GLRG_06015	-1.8832	7.10891	6.94873	0.00838786	0.0380047
939	GLRG_11147	-1.57112	4.19773	6.87026	0.00876418	0.039594		939	GLRG_02045	-4.03933	3.98611	20.0728	7.45481e-06	3.37412e-05		939	GLRG_01161	-1.27126	7.00889	9.60626	0.00193915	0.00877678										939	GLRG_00679	1.76369	7.94097	6.94426	0.00840885	0.0380592
940	GLRG_08422	1.52048	5.56331	6.87022	0.00876436	0.039594		940	GLRG_03545	-1.85163	9.06648	20.0629	7.49372e-06	3.38618e-05		940	GLRG_08046	-1.4887	7.32706	9.59349	0.00195268	0.00882863										940	GLRG_01819	2.45113	7.61711	6.94075	0.00842539	0.0380935
941	GLRG_11526	4.85936	4.14713	6.8684	0.00877331	0.039594		941	GLRG_09326	-1.8536	10.5087	20.0619	7.4974e-06	3.38618e-05		941	GLRG_08075	-1.3135	8.47425	9.57974	0.00196736	0.00888554										941	GLRG_00829	1.23706	6.8813	6.93603	0.00844763	0.0381499
942	GLRG_02925	4.3965	2.99144	6.86788	0.00877588	0.039594		942	GLRG_09758	2.24377	7.73466	20.0584	7.51111e-06	3.38877e-05		942	GLRG_11518	1.74611	5.54767	9.5747	0.00197277	0.00890049										942	GLRG_01422	1.5977	6.03757	6.93392	0.00845759	0.0381499
943	GLRG_09301	1.89527	7.48056	6.85813	0.00882386	0.0397682		943	GLRG_08932	-3.55245	4.93332	20.0135	7.68961e-06	3.46562e-05		943	GLRG_11165	-1.55923	6.73786	9.56232	0.00198611	0.0089512										943	GLRG_02685	-1.34664	7.0954	6.9324	0.00846479	0.0381499
944	GLRG_03364	2.32692	4.19481	6.8468	0.00888	0.0399788		944	GLRG_10023	3.91724	4.89744	19.9767	7.83927e-06	3.52933e-05		944	GLRG_02233	-1.13846	10.8911	9.55725	0.00199161	0.00896645										944	GLRG_10993	-2.19905	6.06737	6.92232	0.00851266	0.038325
945	GLRG_00841	-2.08692	4.99257	6.8337	0.00894535	0.0401914		945	GLRG_01381	-1.84932	10.9418	19.9694	7.86918e-06	3.53905e-05		945	GLRG_00817	2.42881	3.94999	9.55104	0.00199836	0.0089738										945	GLRG_03301	-1.30541	6.92839	6.92028	0.00852235	0.038328
946	GLRG_02492	-1.75659	4.96081	6.83196	0.00895409	0.0401914		946	GLRG_00742	2.18212	8.48806	19.9568	7.9211e-06	3.55863e-05		946	GLRG_07506	1.99353	9.23611	9.54974	0.00199978	0.0089738										946	GLRG_08770	1.51456	5.67077	6.91376	0.00855349	0.038414
947	GLRG_02146	1.92089	3.44631	6.83166	0.00895558	0.0401914		947	GLRG_09007	-4.99914	5.51603	19.9407	7.98826e-06	3.58502e-05		947	GLRG_10025	2.64934	7.72022	9.5488	0.0020008	0.0089738										947	GLRG_04776	-3.56831	5.99595	6.91005	0.00857124	0.038414
948	GLRG_03346	-1.76093	5.04906	6.82775	0.00897521	0.040237		948	GLRG_10765	3.75875	5.40073	19.9114	8.11166e-06	3.63656e-05		948	GLRG_09222	1.94539	3.74579	9.54799	0.00200169	0.0089738										948	GLRG_10416	-1.47691	7.05828	6.90941	0.00857435	0.038414
949	GLRG_02289	-3.10937	3.45777	6.82097	0.00900936	0.0403475		949	GLRG_02962	-2.11338	7.58064	19.8911	8.19827e-06	3.67151e-05		949	GLRG_07205	3.14594	6.60743	9.52062	0.00203176	0.00909412										949	GLRG_06804	1.37714	8.86062	6.90784	0.00858184	0.038414
950	GLRG_06657	-1.55853	9.54057	6.81026	0.00906357	0.0405476		950	GLRG_11437	3.89505	3.42332	19.8769	8.25919e-06	3.6949e-05		950	GLRG_09900	2.34915	5.61691	9.51968	0.0020328	0.00909412										950	GLRG_08177	3.99089	3.20251	6.90684	0.00858666	0.038414
951	GLRG_10946	2.18454	9.82521	6.80511	0.00908974	0.0406219		951	GLRG_08080	1.99602	5.80081	19.7675	8.74565e-06	3.90841e-05		951	GLRG_07427	2.09316	4.81999	9.5059	0.00204812	0.00915302										951	GLRG_03226	-1.54147	6.85327	6.90254	0.00860732	0.0384343
952	GLRG_00743	1.56254	6.74284	6.7874	0.00918033	0.0409238		952	GLRG_11137	-2.812	4.98442	19.7595	8.78229e-06	3.92067e-05		952	GLRG_09441	5.45057	2.20613	9.49348	0.00206203	0.00920549										952	GLRG_01958	1.44943	5.66204	6.90038	0.00861774	0.0384343
953	GLRG_05138	1.77754	7.51082	6.78517	0.00919184	0.0409238		953	GLRG_08005	3.43223	4.69106	19.7512	8.82071e-06	3.93369e-05		953	GLRG_08024	-1.37974	5.30993	9.48776	0.00206848	0.00922457										953	GLRG_09209	1.11841	7.79334	6.90026	0.00861833	0.0384343
954	GLRG_10819	1.83912	4.75996	6.78443	0.00919562	0.0409238		954	GLRG_06922	-3.86985	2.50081	19.7431	8.85791e-06	3.94614e-05		954	GLRG_00471	4.8289	1.95065	9.45775	0.00210259	0.00936688										954	GLRG_11950	-2.01709	7.75566	6.8816	0.00870877	0.0387969
955	GLRG_08895	4.74236	2.21022	6.78439	0.00919582	0.0409238		955	GLRG_00264	-2.28161	11.8666	19.7058	9.03269e-06	4.01978e-05		955	GLRG_00378	-2.10323	3.45486	9.44593	0.00211619	0.00941415										955	GLRG_00825	1.93227	4.26666	6.86734	0.0087785	0.0390666
956	GLRG_06770	1.08439	6.73735	6.76942	0.00927328	0.0412254		956	GLRG_03692	2.46969	5.36673	19.683	9.14129e-06	4.06386e-05		956	GLRG_00309	4.82884	1.97825	9.44288	0.00211971	0.00941415										956	GLRG_01383	-1.56983	6.19455	6.85206	0.0088539	0.0393609
957	GLRG_07597	1.63854	5.15	6.76556	0.00929335	0.0412714		957	GLRG_07666	-4.87809	6.44807	19.6716	9.19576e-06	4.0838e-05		957	GLRG_06695	2.36986	3.25426	9.44276	0.00211984	0.00941415										957	GLRG_00351	2.4336	7.68105	6.84813	0.00887343	0.0394066
958	GLRG_02208	-2.41562	4.64854	6.75924	0.00932634	0.0413747		958	GLRG_04567	3.22269	4.84975	19.6641	9.23188e-06	4.09556e-05		958	GLRG_11932	1.55837	6.09645	9.43466	0.00212922	0.00944592										958	GLRG_03921	1.31788	6.72462	6.84107	0.00890854	0.0395212
959	GLRG_11827	-2.67738	3.58828	6.75232	0.00936259	0.0414719		959	GLRG_10651	-1.88393	6.47962	19.6234	9.43048e-06	4.1725e-05		959	GLRG_03895	1.95971	6.14605	9.42683	0.00213833	0.00947644										959	GLRG_04032	-1.341	6.76534	6.83025	0.00896269	0.0397199
960	GLRG_04082	-2.63254	5.11678	6.74971	0.00937628	0.0414719		960	GLRG_07976	4.71758	3.44138	19.6227	9.43417e-06	4.1725e-05		960	GLRG_09606	2.21237	5.95002	9.42441	0.00214116	0.00947908										960	GLRG_02939	1.1252	8.27081	6.82269	0.00900071	0.0398469
961	GLRG_09505	-1.02538	7.52638	6.74948	0.00937752	0.0414719		961	GLRG_00496	-2.20041	6.0392	19.6226	9.43477e-06	4.1725e-05		961	GLRG_10783	4.9271	1.97572	9.41696	0.00214988	0.00950779										961	GLRG_10980	1.7118	4.6313	6.81497	0.00903967	0.0399753
962	GLRG_05593	1.49681	5.88148	6.73653	0.0094458	0.0417108		962	GLRG_08046	-2.15021	7.32706	19.6187	9.45409e-06	4.1767e-05		962	GLRG_09911	2.1358	7.85216	9.41419	0.00215313	0.00951225										962	GLRG_07823	2.3501	4.22618	6.81323	0.00904852	0.0399753
963	GLRG_05797	1.86563	6.77359	6.73552	0.00945117	0.0417108		963	GLRG_10499	4.56954	3.9868	19.6056	9.51907e-06	4.20104e-05		963	GLRG_11926	-2.1658	9.725	9.39839	0.00217176	0.00958462										963	GLRG_01091	1.55884	4.70051	6.80545	0.009088	0.040108
964	GLRG_10073	-3.13896	8.63533	6.73341	0.00946233	0.0417167		964	GLRG_01586	2.28391	7.75794	19.5912	9.59101e-06	4.2284e-05		964	GLRG_05344	2.09786	3.37741	9.39467	0.00217617	0.00959372										964	GLRG_03938	-1.20027	7.55715	6.80086	0.0091114	0.0401695
965	GLRG_07869	-1.33238	5.16954	6.72615	0.00950094	0.0418435		965	GLRG_04434	2.68453	4.77721	19.5795	9.64982e-06	4.24992e-05		965	GLRG_07431	1.99168	5.44911	9.39171	0.00217969	0.00959372										965	GLRG_04740	-1.29324	10.524	6.79714	0.00913039	0.0402116
966	GLRG_10468	2.10163	5.64645	6.72259	0.00951994	0.0418838		966	GLRG_09528	3.37986	4.74851	19.5775	9.66022e-06	4.2501e-05		966	GLRG_09086	3.36321	2.40969	9.39095	0.0021806	0.00959372										966	GLRG_05275	1.04269	9.2375	6.79268	0.00915321	0.0402704
967	GLRG_08528	-1.07611	10.9607	6.7117	0.00957825	0.0420268		967	GLRG_06380	3.14986	4.22647	19.5609	9.7444e-06	4.2827e-05		967	GLRG_11782	-2.04972	7.03565	9.3669	0.00220939	0.00970154										967	GLRG_06555	-1.8775	7.92655	6.76238	0.00930997	0.0408644
968	GLRG_06250	2.31517	3.42699	6.71165	0.00957851	0.0420268		968	GLRG_11793	4.27118	6.28945	19.5451	9.82523e-06	4.31071e-05		968	GLRG_01654	1.73078	6.52612	9.36667	0.00220967	0.00970154										968	GLRG_02961	-1.87175	6.92782	6.76183	0.00931281	0.0408644
969	GLRG_09686	-2.5539	4.58609	6.70665	0.00960542	0.0420268		969	GLRG_10031	4.87896	3.47326	19.5445	9.82841e-06	4.31071e-05		969	GLRG_09731	1.8679	5.9424	9.36233	0.0022149	0.00971449										969	GLRG_05365	1.05323	7.69488	6.76092	0.00931758	0.0408644
970	GLRG_05576	-2.42529	3.26014	6.7056	0.00961107	0.0420268		970	GLRG_10695	2.2487	6.77711	19.5246	9.93131e-06	4.35135e-05		970	GLRG_07683	-2.19877	7.78806	9.35688	0.00222151	0.0097334										970	GLRG_06380	-3.14479	4.22647	6.75819	0.00933183	0.0408644
971	GLRG_06867	-2.93467	4.2418	6.70441	0.00961746	0.0420268		971	GLRG_09089	2.67037	4.95509	19.5126	9.99379e-06	4.37421e-05		971	GLRG_03145	-1.63763	4.94751	9.34253	0.00223896	0.00979978										971	GLRG_03361	3.13986	5.84477	6.75733	0.00933632	0.0408644
972	GLRG_10950	2.34265	7.19221	6.70381	0.00962069	0.0420268		972	GLRG_06056	2.69004	6.18685	19.4971	1.00754e-05	4.40297e-05		972	GLRG_06902	-1.69812	7.36493	9.33893	0.00224337	0.00980017										972	GLRG_09468	-1.71614	6.96852	6.73935	0.00943088	0.0412359
973	GLRG_07704	-1.56192	8.42766	6.70335	0.00962318	0.0420268		973	GLRG_10885	-5.1835	5.54589	19.4962	1.00802e-05	4.40297e-05		973	GLRG_04803	3.46628	2.78219	9.33869	0.00224366	0.00980017										973	GLRG_03377	3.23894	3.9625	6.73537	0.00945198	0.0412679
974	GLRG_08032	-1.6814	5.09586	6.70156	0.00963286	0.0420268		974	GLRG_04345	-2.60655	4.28991	19.4929	1.00973e-05	4.40591e-05		974	GLRG_04697	2.71525	2.73333	9.33052	0.00225368	0.00983383										974	GLRG_10029	-2.07423	7.33956	6.7343	0.00945764	0.0412679
975	GLRG_01793	1.48703	7.28192	6.69997	0.00964143	0.0420268		975	GLRG_03109	2.55448	6.48075	19.486	1.0134e-05	4.41577e-05		975	GLRG_02881	-1.18611	7.52701	9.32675	0.00225832	0.00984397										975	GLRG_07259	1.86371	4.79097	6.72825	0.00948978	0.0413657
976	GLRG_08540	-2.03416	4.92929	6.69536	0.00966639	0.0420924		976	GLRG_07030	-3.21234	3.05791	19.4828	1.01509e-05	4.41577e-05		976	GLRG_10655	1.80658	4.75357	9.32455	0.00226104	0.00984573										976	GLRG_01362	1.96122	3.53267	6.72474	0.00950847	0.0414047
977	GLRG_06009	-2.22927	6.16579	6.68733	0.00971005	0.0422392		977	GLRG_00239	-5.22107	5.13297	19.4828	1.01511e-05	4.41577e-05		977	GLRG_08872	1.92906	4.83228	9.32071	0.00226578	0.00985626										977	GLRG_06446	-1.21875	11.1519	6.72148	0.00952585	0.0414338
978	GLRG_09677	2.09347	4.89545	6.68484	0.00972365	0.0422551		978	GLRG_03591	-1.87677	5.53666	19.4673	1.02336e-05	4.44711e-05		978	GLRG_03385	1.75201	5.55515	9.31236	0.00227613	0.00988149										978	GLRG_09326	1.15396	10.5087	6.71984	0.00953464	0.0414338
979	GLRG_08206	2.78646	7.09344	6.67493	0.00977781	0.0424471		979	GLRG_11696	-2.9507	10.4628	19.4395	1.03838e-05	4.50777e-05		979	GLRG_08167	2.37415	4.45574	9.31073	0.00227816	0.00988149										979	GLRG_04710	1.98794	4.70155	6.716	0.00955517	0.0414392
980	GLRG_06039	2.74217	4.7684	6.67097	0.00979957	0.0424981		980	GLRG_01449	2.19216	6.6639	19.4309	1.04307e-05	4.52351e-05		980	GLRG_09616	3.35797	3.29776	9.31041	0.00227856	0.00988149										980	GLRG_04399	-1.19277	9.76869	6.71596	0.00955539	0.0414392
981	GLRG_11247	1.0265	7.27147	6.65464	0.00988981	0.0428458		981	GLRG_06731	-2.15059	4.96368	19.4192	1.04949e-05	4.54672e-05		981	GLRG_00895	2.84995	3.60126	9.30715	0.00228261	0.00988898										981	GLRG_07011	2.88784	3.59028	6.71217	0.00957571	0.0414784
982	GLRG_08530	1.37894	4.92396	6.64549	0.0099407	0.0430224		982	GLRG_11050	-5.0268	5.50288	19.3634	1.08058e-05	4.67665e-05		982	GLRG_01493	-1.20745	9.30392	9.29534	0.00229737	0.00993726										982	GLRG_09849	3.42104	3.36283	6.71064	0.00958395	0.0414784
983	GLRG_10714	2.86639	5.7438	6.62671	0.0100461	0.0434342		983	GLRG_07915	3.1728	9.60173	19.3584	1.08342e-05	4.68418e-05		983	GLRG_00791	1.9526	6.00673	9.29386	0.00229923	0.00993726										983	GLRG_00375	-1.24752	9.25283	6.70481	0.00961529	0.0415717
984	GLRG_10185	-1.69956	10.799	6.61816	0.0100944	0.0435281		984	GLRG_07406	5.7485	6.21957	19.3557	1.08495e-05	4.686e-05		984	GLRG_11742	2.28926	4.76403	9.29264	0.00230077	0.00993726										984	GLRG_02732	-1.17451	10.856	6.6946	0.00967055	0.0417681
985	GLRG_04418	-1.89151	2.895	6.6181	0.0100948	0.0435281		985	GLRG_08258	1.9503	7.67071	19.3334	1.09769e-05	4.73623e-05		985	GLRG_07811	2.59584	3.57491	9.28109	0.00231531	0.00998992										985	GLRG_05406	-1.4075	8.11195	6.68725	0.00971049	0.0418981
986	GLRG_09091	-2.19377	3.20591	6.61744	0.0100985	0.0435281		986	GLRG_08599	2.73922	6.81512	19.3292	1.1001e-05	4.74183e-05		986	GLRG_10314	2.41838	5.3435	9.27111	0.00232796	0.0100343										986	GLRG_11113	2.44401	4.46636	6.68352	0.00973082	0.0419432
987	GLRG_05528	-1.52972	7.22428	6.59702	0.010215	0.0439854		987	GLRG_03361	-5.58356	5.84477	19.3082	1.11225e-05	4.78934e-05		987	GLRG_06381	1.48574	7.06662	9.26242	0.00233904	0.0100718										987	GLRG_11827	3.05223	3.58828	6.67632	0.00977023	0.0420704
988	GLRG_07973	1.32689	7.19362	6.58384	0.0102908	0.0442346		988	GLRG_06241	-4.54014	3.92673	19.3056	1.1138e-05	4.79115e-05		988	GLRG_00383	1.4844	5.96687	9.25207	0.0023523	0.0101187										988	GLRG_11454	-1.95694	7.12451	6.67115	0.00979858	0.0421498
989	GLRG_03124	-1.06795	8.18654	6.58336	0.0102937	0.0442346		989	GLRG_06512	3.55678	6.86058	19.2725	1.13329e-05	4.87006e-05		989	GLRG_11861	-2.39936	8.08748	9.24417	0.00236247	0.0101522										989	GLRG_11959	1.53225	5.11402	6.66104	0.00985436	0.0423469
990	GLRG_05131	-1.58591	4.54067	6.57922	0.0103176	0.0442926		990	GLRG_11576	5.01332	3.57311	19.2417	1.15172e-05	4.94426e-05		990	GLRG_09155	-1.8113	9.69174	9.24201	0.00236525	0.0101538										990	GLRG_07081	3.76296	2.761	6.65273	0.00990041	0.0425018
991	GLRG_09647	1.28513	5.93568	6.57099	0.0103654	0.0444531		991	GLRG_08468	2.82732	4.79665	19.2178	1.16621e-05	5.00141e-05		991	GLRG_07241	-1.19123	6.88596	9.23882	0.00236937	0.0101542										991	GLRG_04600	2.47783	6.97915	6.64997	0.00991575	0.0425246
992	GLRG_06022	4.73301	2.13273	6.5675	0.0103858	0.0444956		992	GLRG_01735	-2.38352	7.43615	19.1826	1.18791e-05	5.08934e-05		992	GLRG_01900	2.47077	6.02807	9.23668	0.00237214	0.0101542										992	GLRG_06954	-1.26407	9.86672	6.64556	0.0099403	0.042587
993	GLRG_11421	4.73243	4.41215	6.55889	0.0104361	0.0446662		993	GLRG_03807	-2.03583	7.41569	19.1739	1.19336e-05	5.10702e-05		993	GLRG_00867	3.23235	3.25484	9.23543	0.00237377	0.0101542										993	GLRG_09146	-1.77211	8.5316	6.64052	0.00996848	0.0426226
994	GLRG_10595	-1.06947	11.7672	6.54365	0.0105259	0.0450052		994	GLRG_04798	6.40281	2.87674	19.1721	1.19444e-05	5.10702e-05		994	GLRG_04037	-2.10121	2.70348	9.23456	0.0023749	0.0101542										994	GLRG_08361	1.58476	5.8849	6.64049	0.00996868	0.0426226
995	GLRG_03570	1.27365	8.36042	6.53773	0.010561	0.0451099		995	GLRG_10321	-3.88202	3.29694	19.1661	1.1982e-05	5.11776e-05		995	GLRG_00009	2.5772	4.85032	9.22836	0.00238295	0.0101784										995	GLRG_09717	-3.2386	3.94288	6.63024	0.0100262	0.0428254
996	GLRG_11401	-1.6289	4.43036	6.53504	0.010577	0.0451328		996	GLRG_09255	-2.33171	8.94011	19.1643	1.19936e-05	5.11776e-05		996	GLRG_09170	2.96537	2.56721	9.20154	0.00241811	0.0103182										996	GLRG_04084	2.26737	5.42658	6.62666	0.0100464	0.0428685
997	GLRG_00864	-2.77147	2.58884	6.53222	0.0105937	0.0451589		997	GLRG_00934	2.82872	6.64147	19.132	1.21985e-05	5.19995e-05		997	GLRG_05396	1.78767	6.63844	9.18087	0.00244557	0.010425										997	GLRG_03908	-1.47767	8.75632	6.623	0.010067	0.0429135
998	GLRG_08015	-2.76927	2.86523	6.51592	0.0106913	0.0455291		998	GLRG_10051	3.9794	4.43646	19.113	1.23202e-05	5.24659e-05		998	GLRG_08471	1.43982	6.38018	9.14689	0.00249141	0.0106097										998	GLRG_05853	-1.14021	10.2411	6.61954	0.0100866	0.0429538
999	GLRG_11429	-1.86337	3.34662	6.51011	0.0107263	0.0456324		999	GLRG_00905	-4.68022	3.97886	19.1085	1.23495e-05	5.2538e-05		999	GLRG_06033	-1.98813	2.96975	9.14275	0.00249706	0.0106231										999	GLRG_11625	-2.7033	8.10541	6.61625	0.0101052	0.0429787
1000	GLRG_10156	1.21112	5.712	6.50577	0.0107525	0.0456982		1000	GLRG_00776	3.06234	5.66906	19.1065	1.2362e-05	5.25386e-05		1000	GLRG_06989	4.99005	1.9514	9.1341	0.00250888	0.0106599										1000	GLRG_04704	1.73463	5.33286	6.61495	0.0101126	0.0429787
1001	GLRG_05337	2.17598	4.94671	6.48781	0.0108617	0.0461		1001	GLRG_12003	-3.82567	8.02658	19.0884	1.24804e-05	5.29887e-05		1001	GLRG_10052	2.18547	3.45525	9.12991	0.00251464	0.0106599										1001	GLRG_04231	2.79537	3.57477	6.61117	0.0101341	0.0430269
1002	GLRG_06830	-3.05369	3.41066	6.48665	0.0108688	0.0461		1002	GLRG_08880	-2.75752	5.34879	19.0727	1.25832e-05	5.3372e-05		1002	GLRG_05078	-1.1941	7.41569	9.12975	0.00251486	0.0106599										1002	GLRG_08984	1.92731	3.34312	6.60243	0.010184	0.0431955
1003	GLRG_01258	-2.14265	4.70534	6.48331	0.0108892	0.0461408		1003	GLRG_00899	-6.35227	5.19545	19.0137	1.29785e-05	5.49937e-05		1003	GLRG_03472	1.86064	5.20073	9.12912	0.00251573	0.0106599										1003	GLRG_04714	-1.32507	10.1655	6.59922	0.0102023	0.0432302
1004	GLRG_11373	1.34621	6.48206	6.47866	0.0109177	0.0462155		1004	GLRG_04805	4.5158	4.19168	18.9963	1.30973e-05	5.54417e-05		1004	GLRG_07664	1.51251	5.6909	9.10283	0.00255215	0.0108012										1004	GLRG_10161	-1.80874	5.33139	6.59472	0.0102281	0.0432964
1005	GLRG_11985	-2.05502	4.29298	6.47547	0.0109374	0.0462525		1005	GLRG_09966	-3.63976	3.29166	18.9584	1.33603e-05	5.64989e-05		1005	GLRG_01770	3.33008	2.52218	9.10138	0.00255417	0.0108012										1005	GLRG_04203	2.76883	10.0252	6.59229	0.0102421	0.0433124
1006	GLRG_05467	-1.66154	6.24252	6.4707	0.0109667	0.0463306		1006	GLRG_07067	7.10143	3.24627	18.9368	1.35123e-05	5.70846e-05		1006	GLRG_06375	-1.59365	4.21855	9.09909	0.00255736	0.0108023										1006	GLRG_09966	2.5688	3.29166	6.55747	0.0104445	0.0441244
1007	GLRG_04319	1.70632	4.7792	6.46752	0.0109864	0.0463675		1007	GLRG_03876	3.17695	8.12293	18.9163	1.36579e-05	5.76424e-05		1007	GLRG_01594	-1.8949	6.18478	9.09753	0.00255955	0.0108023										1007	GLRG_00932	-3.11423	5.7583	6.55009	0.0104879	0.0442636
1008	GLRG_09430	-1.38535	6.87599	6.46253	0.0110173	0.0464518		1008	GLRG_10507	4.33583	3.24895	18.9093	1.37081e-05	5.77971e-05		1008	GLRG_02853	-1.20533	8.96364	9.09574	0.00256206	0.0108023										1008	GLRG_07827	-2.41502	4.62904	6.54812	0.0104995	0.0442688
1009	GLRG_02040	-1.9522	5.77598	6.45399	0.0110704	0.0466077		1009	GLRG_06173	6.30016	2.87135	18.8831	1.38979e-05	5.8504e-05		1009	GLRG_06687	1.71493	5.80366	9.07055	0.00259759	0.0109413										1009	GLRG_06436	2.27622	5.2673	6.5402	0.0105463	0.044419
1010	GLRG_09054	2.99823	3.95439	6.45305	0.0110762	0.0466077		1010	GLRG_05499	5.47965	4.01399	18.8818	1.39073e-05	5.8504e-05		1010	GLRG_00351	2.63316	7.68105	9.06063	0.00261172	0.0109899										1010	GLRG_07245	1.28982	6.85924	6.53857	0.010556	0.044419
1011	GLRG_01622	-1.90803	4.79653	6.4371	0.0111761	0.0469816		1011	GLRG_08506	2.57951	8.68484	18.8805	1.39171e-05	5.8504e-05		1011	GLRG_01788	1.80592	4.08111	9.05354	0.00262187	0.0110205										1011	GLRG_04614	-1.63698	6.23379	6.52309	0.0106483	0.0447629
1012	GLRG_01198	-1.63262	4.3331	6.43524	0.0111878	0.0469844		1012	GLRG_04750	-3.33642	10.1994	18.8667	1.40182e-05	5.88708e-05		1012	GLRG_06036	-2.05827	10.0525	9.05125	0.00262516	0.0110205										1012	GLRG_10524	-1.38558	7.12327	6.51423	0.0107015	0.0449419
1013	GLRG_03639	1.90679	8.19792	6.42303	0.011265	0.0472617		1013	GLRG_04482	-2.79007	4.21339	18.8498	1.41428e-05	5.93355e-05		1013	GLRG_10022	-2.8517	3.4335	9.04917	0.00262814	0.0110205										1013	GLRG_00678	1.05512	7.89369	6.51209	0.0107144	0.0449516
1014	GLRG_09718	1.54958	6.91493	6.41675	0.0113049	0.0473475		1014	GLRG_10997	6.68293	3.03077	18.8106	1.44364e-05	6.04526e-05		1014	GLRG_06563	1.96384	4.53923	9.04789	0.00262999	0.0110205										1014	GLRG_07022	-1.71301	8.6356	6.50215	0.0107744	0.0451112
1015	GLRG_07667	2.03911	3.61207	6.41631	0.0113077	0.0473475		1015	GLRG_02223	-4.2669	3.4836	18.8104	1.44375e-05	6.04526e-05		1015	GLRG_04901	2.35186	5.03608	9.04595	0.00263278	0.0110205										1015	GLRG_10176	1.51996	5.31901	6.49961	0.0107898	0.0451112
1016	GLRG_05952	4.67133	3.22144	6.41363	0.0113248	0.0473724		1016	GLRG_03032	4.74067	4.20593	18.7857	1.46262e-05	6.11823e-05		1016	GLRG_07555	-2.9615	5.68376	9.04472	0.00263454	0.0110205										1016	GLRG_00103	-1.15181	11.3619	6.49952	0.0107904	0.0451112
1017	GLRG_10389	1.2641	6.80027	6.40962	0.0113504	0.0474328		1017	GLRG_10541	6.30953	2.81131	18.7749	1.47093e-05	6.14696e-05		1017	GLRG_06831	-1.78677	6.5123	9.04215	0.00263825	0.0110237										1017	GLRG_07910	2.33398	2.82343	6.49878	0.0107948	0.0451112
1018	GLRG_09438	-1.75937	7.18377	6.37163	0.0115959	0.0483886		1018	GLRG_10071	-4.34935	3.68073	18.7686	1.47575e-05	6.16105e-05		1018	GLRG_10819	1.61815	4.75996	9.0406	0.00264049	0.0110237										1018	GLRG_03832	-1.6742	5.38508	6.4792	0.0109144	0.045566
1019	GLRG_09812	2.47027	7.55092	6.37065	0.0116023	0.0483886		1019	GLRG_08089	3.50386	7.09307	18.7509	1.48956e-05	6.21257e-05		1019	GLRG_09398	2.11139	4.96913	9.03341	0.00265089	0.0110562										1019	GLRG_07752	2.05043	3.20766	6.47466	0.0109423	0.0456125
1020	GLRG_08842	-1.51216	4.62194	6.36898	0.0116133	0.0483886		1020	GLRG_10880	-2.38745	5.3948	18.7332	1.5034e-05	6.26415e-05		1020	GLRG_11328	1.80865	5.20874	9.03095	0.00265447	0.0110603										1020	GLRG_06317	-1.51128	8.5785	6.47373	0.010948	0.0456125
1021	GLRG_09627	2.72506	3.47817	6.36592	0.0116333	0.0484246		1021	GLRG_03219	3.03846	6.58925	18.7153	1.51762e-05	6.31724e-05		1021	GLRG_09391	-1.391	5.71304	9.01159	0.00268273	0.0111643										1021	GLRG_05891	-1.4354	6.6555	6.47216	0.0109577	0.0456125
1022	GLRG_05520	1.44036	5.75573	6.35674	0.0116937	0.0485294		1022	GLRG_09387	2.42361	5.34963	18.7111	1.52098e-05	6.32501e-05		1022	GLRG_01906	2.43949	4.25452	9.01023	0.00268473	0.0111643										1022	GLRG_05010	-1.63307	7.68969	6.46674	0.0109912	0.0457071
1023	GLRG_06224	4.72606	1.88151	6.35314	0.0117174	0.0485294		1023	GLRG_00473	-2.76949	3.8973	18.6996	1.53016e-05	6.35189e-05		1023	GLRG_06011	2.2487	4.68102	9.00643	0.00269031	0.0111643										1023	GLRG_01016	-6.84945	2.66642	6.46385	0.0110091	0.0457366
1024	GLRG_09375	-3.05058	5.32821	6.3524	0.0117223	0.0485294		1024	GLRG_04020	-1.79938	7.24183	18.6992	1.53043e-05	6.35189e-05		1024	GLRG_06200	-2.03787	5.27371	9.00527	0.00269203	0.0111643										1024	GLRG_04912	1.42139	6.07313	6.45342	0.0110739	0.0459611
1025	GLRG_07229	-1.71444	3.81154	6.35145	0.0117286	0.0485294		1025	GLRG_11469	5.18934	5.30425	18.6972	1.53207e-05	6.35247e-05		1025	GLRG_10478	1.67164	5.8441	9.0049	0.00269257	0.0111643										1025	GLRG_05012	-1.34244	6.66875	6.44154	0.0111482	0.0462243
1026	GLRG_07541	-1.13842	7.43397	6.35039	0.0117356	0.0485294		1026	GLRG_02114	-3.10508	2.93068	18.6921	1.53617e-05	6.35969e-05		1026	GLRG_01926	2.6638	2.7715	8.97908	0.00273088	0.0113015										1026	GLRG_08650	-1.25058	7.60876	6.43464	0.0111916	0.0463588
1027	GLRG_08177	-3.58149	3.20251	6.35012	0.0117373	0.0485294		1027	GLRG_09177	6.2806	2.66987	18.6913	1.5368e-05	6.35969e-05		1027	GLRG_11298	1.48405	6.59004	8.97902	0.00273098	0.0113015										1027	GLRG_04691	3.74591	4.22534	6.42792	0.011234	0.0464202
1028	GLRG_05979	-4.70434	6.71637	6.34996	0.0117384	0.0485294		1028	GLRG_08471	2.14552	6.38018	18.6788	1.5469e-05	6.39527e-05		1028	GLRG_11891	1.58949	6.02998	8.96752	0.00274822	0.0113488										1028	GLRG_10490	-1.80031	9.55595	6.42716	0.0112388	0.0464202
1029	GLRG_05284	3.3846	13.0763	6.34374	0.0117796	0.0486446		1029	GLRG_04214	3.0152	5.12419	18.6369	1.58127e-05	6.53101e-05		1029	GLRG_02631	1.72611	4.37343	8.96622	0.00275017	0.0113488										1029	GLRG_08992	-2.1304	7.98936	6.42539	0.01125	0.0464202
1030	GLRG_07466	-1.81075	3.1324	6.34215	0.0117902	0.0486446		1030	GLRG_09492	2.02011	7.23518	18.6234	1.59253e-05	6.57111e-05		1030	GLRG_07333	-1.34348	9.01076	8.96605	0.00275042	0.0113488										1030	GLRG_02502	1.60435	5.72836	6.42538	0.0112501	0.0464202
1031	GLRG_04788	-2.85057	4.33917	6.33851	0.0118144	0.0486446		1031	GLRG_10128	-3.38198	6.34808	18.6059	1.6072e-05	6.62523e-05		1031	GLRG_11772	-1.68491	8.03454	8.94942	0.00277557	0.0114415										1031	GLRG_03682	1.67263	5.36766	6.42054	0.0112808	0.0464873
1032	GLRG_09163	1.77704	6.74831	6.33777	0.0118193	0.0486446		1032	GLRG_01189	-4.40328	7.07279	18.6006	1.61166e-05	6.63718e-05		1032	GLRG_00716	1.90982	6.41022	8.94085	0.00278863	0.0114842										1032	GLRG_05110	2.28086	3.48282	6.41768	0.011299	0.0464873
1033	GLRG_10331	-1.43196	4.28577	6.33714	0.0118235	0.0486446		1033	GLRG_00525	3.46153	6.35433	18.5866	1.62358e-05	6.67877e-05		1033	GLRG_03926	-1.24821	7.30098	8.93495	0.00279765	0.0115102										1033	GLRG_08759	1.27657	7.20487	6.41727	0.0113015	0.0464873
1034	GLRG_10232	-1.66753	10.379	6.33322	0.0118497	0.0487005		1034	GLRG_09931	-2.03009	6.37289	18.585	1.62491e-05	6.67877e-05		1034	GLRG_02404	1.51366	6.64816	8.90056	0.00285083	0.0117166										1034	GLRG_09198	-1.16695	11.4513	6.41593	0.0113101	0.0464873
1035	GLRG_01863	-3.4885	2.70887	6.33168	0.01186	0.0487005		1035	GLRG_00781	-3.26808	3.90924	18.5681	1.63939e-05	6.7318e-05		1035	GLRG_07717	1.40036	6.13318	8.89896	0.00285333	0.0117166										1035	GLRG_06637	2.39533	4.20877	6.41299	0.0113288	0.0465194
1036	GLRG_05519	1.34224	5.05863	6.31191	0.011993	0.0491279		1036	GLRG_03514	2.61824	4.73618	18.5569	1.64903e-05	6.76486e-05		1036	GLRG_00814	2.5272	6.48781	8.89461	0.00286013	0.0117332										1036	GLRG_06987	3.06228	2.83112	6.40524	0.0113784	0.0466778
1037	GLRG_03050	-2.34306	3.84633	6.30997	0.0120061	0.0491279		1037	GLRG_05119	-2.99765	7.45961	18.5534	1.65208e-05	6.77083e-05		1037	GLRG_01425	1.57308	6.56188	8.8901	0.00286721	0.0117509										1037	GLRG_01738	-1.96729	6.61594	6.40339	0.0113903	0.0466815
1038	GLRG_06535	-2.21269	5.37302	6.308	0.0120194	0.0491279		1038	GLRG_08781	1.74023	7.93214	18.5412	1.66273e-05	6.80301e-05		1038	GLRG_10813	2.08903	3.24778	8.8862	0.00287334	0.0117646										1038	GLRG_05328	3.28889	3.91509	6.39193	0.011464	0.0469385
1039	GLRG_04139	-0.864425	10.8216	6.30789	0.0120202	0.0491279		1039	GLRG_11999	-2.802	8.64772	18.5407	1.66314e-05	6.80301e-05		1039	GLRG_00597	1.38052	6.01279	8.88266	0.00287891	0.0117754										1039	GLRG_10664	1.71342	4.61199	6.38721	0.0114946	0.0470182
1040	GLRG_11343	1.90202	4.8531	6.30657	0.0120292	0.0491279		1040	GLRG_01358	2.78706	4.54967	18.5381	1.66542e-05	6.80579e-05		1040	GLRG_00827	4.02782	2.87813	8.88102	0.00288151	0.0117754										1040	GLRG_05502	3.4643	3.54253	6.37538	0.0115714	0.0472871
1041	GLRG_06731	-1.30369	4.96368	6.30437	0.0120441	0.0491279		1041	GLRG_00786	-2.07493	4.50297	18.531	1.67162e-05	6.82456e-05		1041	GLRG_08557	3.24378	2.2011	8.87421	0.00289227	0.011808										1041	GLRG_00800	2.61343	5.7099	6.37042	0.0116038	0.0473739
1042	GLRG_02782	-2.06299	2.7216	6.30423	0.012045	0.0491279		1042	GLRG_11156	4.55443	4.69519	18.5164	1.68445e-05	6.87037e-05		1042	GLRG_05083	1.3708	7.5651	8.86567	0.00290583	0.011852										1042	GLRG_02366	-1.48413	6.38017	6.368	0.0116196	0.047393
1043	GLRG_02641	-2.03702	3.35921	6.2932	0.0121202	0.0493873		1043	GLRG_11842	-3.22735	2.90221	18.5129	1.68755e-05	6.87641e-05		1043	GLRG_02675	-1.18982	9.93331	8.86304	0.00291002	0.0118577										1043	GLRG_08219	1.37362	5.61009	6.36523	0.0116378	0.0474216
1044	GLRG_04517	-2.78329	3.16113	6.28706	0.0121622	0.049511		1044	GLRG_05551	6.33564	2.76735	18.5089	1.69111e-05	6.8843e-05		1044	GLRG_03043	-1.30869	5.5136	8.85313	0.00292587	0.0119063										1044	GLRG_05242	1.36534	9.07246	6.35698	0.011692	0.0475969
1045	GLRG_02272	1.10168	6.12113	6.28303	0.0121899	0.0495762		1045	GLRG_05494	-3.25704	3.75272	18.4957	1.70284e-05	6.92541e-05		1045	GLRG_10437	1.66411	6.37957	8.85209	0.00292754	0.0119063										1045	GLRG_09125	2.23857	2.6654	6.34913	0.0117439	0.0477622
1046	GLRG_10888	1.32303	6.59452	6.28115	0.0122029	0.0495815		1046	GLRG_05295	-4.4422	3.49998	18.4856	1.71196e-05	6.94866e-05		1046	GLRG_03387	-1.14595	11.85	8.83406	0.0029566	0.0120129										1046	GLRG_01818	2.92805	8.70417	6.34702	0.0117579	0.0477734
1047	GLRG_01263	1.88526	8.76596	6.27901	0.0122176	0.049594		1047	GLRG_01247	1.77861	6.99198	18.4843	1.71307e-05	6.94866e-05		1047	GLRG_02561	1.63534	6.92481	8.82976	0.00296357	0.012029										1047	GLRG_01134	2.23231	3.30534	6.34524	0.0117697	0.0477758
1048	GLRG_04578	-1.32054	5.42383	6.27537	0.0122428	0.0496163		1048	GLRG_07187	-1.84256	5.1308	18.4839	1.71346e-05	6.94866e-05		1048	GLRG_11880	-1.81575	6.22047	8.82685	0.0029683	0.012029										1048	GLRG_03717	1.71459	6.87522	6.31465	0.0119744	0.0485289
1049	GLRG_07460	1.22948	5.55717	6.27371	0.0122542	0.0496163		1049	GLRG_03387	-1.67918	11.85	18.4643	1.73114e-05	7.01368e-05		1049	GLRG_03997	-1.19301	6.29862	8.8264	0.00296903	0.012029										1049	GLRG_06698	-1.45253	6.5331	6.31411	0.0119781	0.0485289
1050	GLRG_03177	-1.14086	6.77091	6.27314	0.0122581	0.0496163		1050	GLRG_05576	-3.87746	3.26014	18.4341	1.75883e-05	7.11907e-05		1050	GLRG_06890	1.7834	6.8302	8.82129	0.00297737	0.0120418										1050	GLRG_09815	-2.98442	4.72043	6.30954	0.012009	0.048608
1051	GLRG_11597	-2.25101	5.20733	6.26783	0.012295	0.049718		1051	GLRG_04782	-1.92556	7.77877	18.4214	1.77062e-05	7.15999e-05		1051	GLRG_04068	-1.40812	5.35646	8.82033	0.00297892	0.0120418										1051	GLRG_00504	-1.20183	7.0886	6.29942	0.0120777	0.0487978
1052	GLRG_04201	-2.55847	9.25359	6.26514	0.0123137	0.0497462		1052	GLRG_09097	-2.26894	6.04641	18.4135	1.77796e-05	7.18281e-05		1052	GLRG_09848	-1.16074	6.3715	8.81924	0.00298071	0.0120418										1052	GLRG_07682	-1.86677	8.39347	6.29925	0.0120789	0.0487978
1053	GLRG_04241	1.06916	7.53037	6.26205	0.0123352	0.0497474		1053	GLRG_07748	-2.17553	9.63706	18.4112	1.78007e-05	7.18452e-05		1053	GLRG_10021	-1.13197	6.84808	8.81532	0.00298711	0.0120563										1053	GLRG_05285	4.99234	2.6998	6.29298	0.0121217	0.0488608
1054	GLRG_04328	1.15951	6.42429	6.25989	0.0123502	0.0497474		1054	GLRG_03208	-1.89701	10.6709	18.4052	1.78573e-05	7.19673e-05		1054	GLRG_08006	4.8739	1.89229	8.81238	0.00299194	0.0120643										1054	GLRG_01060	-1.66307	5.92001	6.29241	0.0121256	0.0488608
1055	GLRG_11780	-1.51053	8.71547	6.25958	0.0123523	0.0497474		1055	GLRG_06235	-2.22964	7.0447	18.4044	1.78648e-05	7.19673e-05		1055	GLRG_09333	1.51155	5.68584	8.79024	0.00302846	0.0121992										1055	GLRG_02201	2.09791	4.14565	6.28864	0.0121514	0.0488608
1056	GLRG_07166	-1.17614	5.24122	6.25837	0.0123608	0.0497474		1056	GLRG_11476	-1.81596	9.41326	18.3833	1.80639e-05	7.27002e-05		1056	GLRG_11729	1.80408	7.42192	8.78862	0.00303115	0.0121992										1056	GLRG_04868	1.56739	4.77016	6.28694	0.0121631	0.0488608
1057	GLRG_07030	-1.95503	3.05791	6.25641	0.0123745	0.0497555		1057	GLRG_10444	-1.90725	9.99701	18.3689	1.82005e-05	7.31809e-05		1057	GLRG_04465	1.43004	7.18549	8.78336	0.0030399	0.0122229										1057	GLRG_09657	2.55438	3.18823	6.28645	0.0121665	0.0488608
1058	GLRG_05888	-2.14865	4.74988	6.25278	0.0123999	0.0498104		1058	GLRG_11208	-2.54513	5.10564	18.3417	1.84624e-05	7.41637e-05		1058	GLRG_07607	-1.26719	5.76355	8.77971	0.003046	0.0122358										1058	GLRG_11438	4.99269	2.49214	6.28539	0.0121737	0.0488608
1059	GLRG_08630	-2.30497	6.57064	6.24779	0.0124348	0.0499036		1059	GLRG_05878	1.96853	6.01248	18.32	1.86737e-05	7.49417e-05		1059	GLRG_01260	-1.26136	9.17977	8.77688	0.00305072	0.0122432										1059	GLRG_05586	2.7399	2.56474	6.28521	0.012175	0.0488608
1060	GLRG_09959	1.46028	5.45762	6.24577	0.0124491	0.0499136		1060	GLRG_11950	-2.83802	7.75566	18.3172	1.87011e-05	7.49808e-05		1060	GLRG_05905	-1.25581	7.46529	8.77093	0.00306069	0.0122716										1060	GLRG_03043	-1.54437	5.5136	6.282	0.012197	0.0489031
1061	GLRG_11010	-1.82787	4.02752	6.24255	0.0124717	0.0499574		1061	GLRG_00460	1.86103	6.47491	18.309	1.87819e-05	7.52337e-05		1061	GLRG_07973	-1.51423	7.19362	8.76909	0.00306378	0.0122725										1061	GLRG_08340	2.65036	3.23557	6.27828	0.0122226	0.0489597
								1062	GLRG_05997	6.28629	2.72927	18.2961	1.89092e-05	7.56724e-05		1062	GLRG_10976	2.49217	2.92961	8.76608	0.00306884	0.0122812										1062	GLRG_03985	-2.36528	4.39769	6.27593	0.0122389	0.0489787
								1063	GLRG_10477	3.92904	3.93962	18.2931	1.89389e-05	7.57199e-05		1063	GLRG_07955	-2.80274	6.17217	8.7616	0.00307639	0.0122911										1063	GLRG_11444	-1.9199	5.70234	6.27377	0.0122538	0.0489922
								1064	GLRG_04789	-2.114	8.82487	18.2866	1.90043e-05	7.59102e-05		1064	GLRG_01847	1.84755	4.81515	8.76117	0.00307711	0.0122911										1064	GLRG_03256	-1.54343	6.39904	6.26046	0.0123462	0.0493153
								1065	GLRG_06791	3.00912	6.75346	18.2688	1.91827e-05	7.65506e-05		1065	GLRG_05869	1.40656	5.39729	8.75831	0.00308195	0.0122989										1065	GLRG_01260	-1.24386	9.17977	6.25763	0.012366	0.0493417
								1066	GLRG_04591	3.51294	5.66547	18.2611	1.92603e-05	7.67881e-05		1066	GLRG_03466	-1.33064	6.07537	8.75525	0.00308712	0.0123079										1066	GLRG_09175	-6.12152	4.41864	6.25618	0.012376	0.0493417
								1067	GLRG_04708	3.18316	6.68773	18.2183	1.96981e-05	7.84601e-05		1067	GLRG_11879	-1.99858	6.14592	8.74155	0.00311041	0.012384										1067	GLRG_03224	-1.28205	6.81785	6.24985	0.0124204	0.0494721
								1068	GLRG_05506	-4.80728	3.27147	18.2074	1.98111e-05	7.88363e-05		1068	GLRG_06815	-2.47671	4.08447	8.7406	0.00311202	0.012384										1068	GLRG_10171	-1.32564	7.43451	6.248	0.0124334	0.0494774
								1069	GLRG_02163	2.66997	7.79594	18.2026	1.9861e-05	7.89609e-05		1069	GLRG_11662	-1.10803	8.31561	8.73775	0.00311689	0.0123918										1069	GLRG_01430	-2.46667	6.9273	6.24198	0.0124757	0.0495994
								1070	GLRG_02391	-2.12639	4.43793	18.1869	2.00249e-05	7.9538e-05		1070	GLRG_08346	2.07003	5.38499	8.73602	0.00311986	0.0123919										1070	GLRG_08337	-1.03603	9.33151	6.23973	0.0124915	0.0496159
								1071	GLRG_07514	-1.82036	9.03937	18.1647	2.02595e-05	8.03948e-05		1071	GLRG_06040	1.86859	5.16218	8.72878	0.00313227	0.0124296										1071	GLRG_06881	4.99496	1.96363	6.23633	0.0125156	0.0496649
								1072	GLRG_05557	-3.12952	2.98345	18.1599	2.03116e-05	8.05264e-05		1072	GLRG_11858	-1.9783	6.15705	8.72145	0.00314488	0.012468										1072	GLRG_07652	2.04846	3.35028	6.22387	0.012604	0.0499691
								1073	GLRG_06639	-4.51358	3.1103	18.1475	2.04442e-05	8.09767e-05		1073	GLRG_09816	2.6976	2.67952	8.69631	0.00318855	0.0126138
								1074	GLRG_08890	2.77221	6.12402	18.1362	2.05658e-05	8.13823e-05		1074	GLRG_10997	2.58218	3.03077	8.69531	0.0031903	0.0126138
								1075	GLRG_05705	-4.79837	3.04889	18.1315	2.0616e-05	8.15051e-05		1075	GLRG_01622	2.13591	4.79653	8.69516	0.00319056	0.0126138
								1076	GLRG_04121	-1.70564	8.94225	18.1275	2.06599e-05	8.16026e-05		1076	GLRG_05491	-1.14275	7.9066	8.68997	0.00319966	0.0126303
								1077	GLRG_06857	2.24882	7.25536	18.1116	2.08324e-05	8.22076e-05		1077	GLRG_11537	1.69487	6.44775	8.6894	0.00320067	0.0126303
								1078	GLRG_06651	-3.43715	7.45773	18.0952	2.10129e-05	8.28432e-05		1078	GLRG_08736	1.50236	5.91363	8.68518	0.00320809	0.0126478
								1079	GLRG_02785	2.15854	6.90603	18.0802	2.11787e-05	8.34195e-05		1079	GLRG_07612	-1.50981	5.34673	8.67853	0.0032198	0.0126769
								1080	GLRG_01921	-2.94408	2.7683	18.0732	2.12567e-05	8.36492e-05		1080	GLRG_08473	-1.07831	11.7948	8.67761	0.00322143	0.0126769
								1081	GLRG_05916	3.47368	4.54796	18.0534	2.14789e-05	8.44454e-05		1081	GLRG_10255	1.24268	5.79109	8.67074	0.00323361	0.0127131
								1082	GLRG_11052	3.16336	4.26966	18.0446	2.1579e-05	8.47258e-05		1082	GLRG_00226	1.7327	7.68108	8.66082	0.00325124	0.0127706
								1083	GLRG_11973	-2.67669	4.49266	18.0436	2.15901e-05	8.47258e-05		1083	GLRG_09425	-1.54752	6.0237	8.655	0.00326165	0.0127945
								1084	GLRG_11516	3.158	4.73909	17.9885	2.2224e-05	8.71328e-05		1084	GLRG_07794	1.45387	6.01184	8.65276	0.00326567	0.0127945
								1085	GLRG_07284	2.38297	5.71292	17.9798	2.23267e-05	8.7455e-05		1085	GLRG_01033	-1.69669	3.67436	8.65219	0.00326668	0.0127945
								1086	GLRG_09235	3.74226	4.91457	17.9727	2.24093e-05	8.76977e-05		1086	GLRG_11927	-2.18234	8.58143	8.65069	0.00326938	0.0127945
								1087	GLRG_09718	2.64731	6.91493	17.9677	2.2468e-05	8.78449e-05		1087	GLRG_07047	-1.90991	4.44508	8.64543	0.00327882	0.0128052
								1088	GLRG_00009	4.19028	4.85032	17.966	2.24883e-05	8.78449e-05		1088	GLRG_04030	-1.10243	7.80838	8.6447	0.00328014	0.0128052
								1089	GLRG_10009	2.25343	6.50244	17.9431	2.27604e-05	8.86546e-05		1089	GLRG_08940	1.47205	5.70382	8.64354	0.00328223	0.0128052
								1090	GLRG_10443	-2.23212	4.08458	17.9431	2.27613e-05	8.86546e-05		1090	GLRG_07013	1.44654	5.95367	8.64247	0.00328416	0.0128052
								1091	GLRG_02215	-4.09137	3.86787	17.9425	2.27676e-05	8.86546e-05		1091	GLRG_08767	1.84466	6.56177	8.6336	0.00330019	0.0128448
								1092	GLRG_08422	2.39813	5.56331	17.9416	2.2779e-05	8.86546e-05		1092	GLRG_10185	-1.958	10.799	8.63351	0.00330036	0.0128448
								1093	GLRG_04823	-2.01195	9.86503	17.9044	2.32286e-05	9.03216e-05		1093	GLRG_04121	-1.1621	8.94225	8.62219	0.00332092	0.012913
								1094	GLRG_11056	2.85118	3.91065	17.8516	2.38813e-05	9.27746e-05		1094	GLRG_09310	-2.0248	4.43147	8.61556	0.00333303	0.0129475
								1095	GLRG_03441	2.35131	5.88275	17.845	2.3965e-05	9.29695e-05		1095	GLRG_10523	3.00345	3.45518	8.614	0.0033359	0.0129475
								1096	GLRG_02638	3.67155	3.81672	17.8442	2.39752e-05	9.29695e-05		1096	GLRG_03294	-1.31146	8.18697	8.60067	0.00336039	0.0130307
								1097	GLRG_02091	-4.67061	3.9438	17.8265	2.41995e-05	9.37537e-05		1097	GLRG_10533	4.54038	1.71262	8.59788	0.00336554	0.0130388
								1098	GLRG_04816	-2.33633	4.45366	17.8055	2.44674e-05	9.47052e-05		1098	GLRG_08904	-2.34008	2.71418	8.59415	0.00337245	0.01305
								1099	GLRG_06128	-1.65417	7.20207	17.7706	2.49207e-05	9.63722e-05		1099	GLRG_11798	-2.03757	4.06799	8.593	0.00337457	0.01305
								1100	GLRG_02121	2.18056	6.68026	17.766	2.49802e-05	9.65145e-05		1100	GLRG_08528	-1.22098	10.9607	8.5913	0.00337773	0.0130503
								1101	GLRG_07534	4.27647	3.11634	17.7638	2.50094e-05	9.65396e-05		1101	GLRG_04782	-1.29549	7.77877	8.56811	0.00342102	0.0132056
								1102	GLRG_01302	2.90822	4.37514	17.7281	2.54829e-05	9.8278e-05		1102	GLRG_07995	2.93061	4.76328	8.55838	0.00343935	0.0132565
								1103	GLRG_01115	-5.59491	2.40255	17.7229	2.5553e-05	9.84592e-05		1103	GLRG_07251	2.98825	2.92487	8.5578	0.00344045	0.0132565
								1104	GLRG_00039	-6.55965	2.93393	17.7159	2.56479e-05	9.8735e-05		1104	GLRG_03527	-2.15589	3.46532	8.55039	0.00345449	0.0132985
								1105	GLRG_02080	-4.25887	4.63009	17.6561	2.6467e-05	0.000101796		1105	GLRG_07942	2.43084	2.92937	8.54098	0.00347238	0.0133553
								1106	GLRG_11449	2.23374	5.75207	17.6483	2.65757e-05	0.000102052		1106	GLRG_02906	3.55971	4.28983	8.5285	0.00349627	0.0134264
								1107	GLRG_01448	2.72767	7.33146	17.6479	2.65815e-05	0.000102052		1107	GLRG_01139	2.44661	2.8227	8.52803	0.00349717	0.0134264
								1108	GLRG_01080	3.17907	7.75067	17.567	2.7736e-05	0.000106381		1108	GLRG_02025	-2.01174	2.91657	8.52302	0.00350681	0.0134512
								1109	GLRG_01567	-2.25886	4.01574	17.5654	2.77593e-05	0.000106381		1109	GLRG_05604	4.4983	1.70275	8.50952	0.00353294	0.0135392
								1110	GLRG_01263	3.32009	8.76596	17.5373	2.81721e-05	0.000107866		1110	GLRG_07728	2.85815	4.35506	8.50411	0.00354344	0.0135662
								1111	GLRG_07801	2.90877	5.20278	17.5279	2.83129e-05	0.000108308		1111	GLRG_03361	-3.40956	5.84477	8.50261	0.00354637	0.0135662
								1112	GLRG_00451	1.80544	6.97111	17.5222	2.8397e-05	0.000108532		1112	GLRG_05119	-1.96637	7.45961	8.49185	0.00356742	0.0136345
								1113	GLRG_01105	-2.67918	5.02668	17.4903	2.88772e-05	0.000110188		1113	GLRG_07252	-1.31808	5.77692	8.47543	0.00359976	0.0137413
								1114	GLRG_09650	2.72718	4.47357	17.4897	2.88868e-05	0.000110188		1114	GLRG_02648	1.68722	7.24648	8.47438	0.00360183	0.0137413
								1115	GLRG_11695	-2.79285	9.23302	17.4883	2.89083e-05	0.000110188		1115	GLRG_00153	-1.46632	7.65578	8.45841	0.0036336	0.0138501
								1116	GLRG_06735	3.27539	4.39669	17.4862	2.89406e-05	0.000110213		1116	GLRG_10430	1.51561	4.8402	8.44798	0.0036545	0.013907
								1117	GLRG_11738	-4.9382	7.38195	17.4755	2.9103e-05	0.000110732		1117	GLRG_00233	1.51262	5.52258	8.44769	0.00365507	0.013907
								1118	GLRG_05963	3.19244	5.95205	17.4707	2.91767e-05	0.000110913		1118	GLRG_11363	1.56029	5.32592	8.43647	0.0036777	0.0139805
								1119	GLRG_09752	3.93499	6.29319	17.4674	2.92283e-05	0.00011101		1119	GLRG_07877	-3.28167	5.14103	8.43273	0.00368527	0.0139968
								1120	GLRG_11700	3.0208	3.99743	17.4579	2.93737e-05	0.000111463		1120	GLRG_08924	1.87779	6.64563	8.42811	0.00369465	0.0140199
								1121	GLRG_00244	3.9573	3.52662	17.4547	2.94239e-05	0.000111554		1121	GLRG_06745	2.21629	4.00598	8.4245	0.00370199	0.0140296
								1122	GLRG_10489	3.16429	5.20674	17.4477	2.95326e-05	0.000111866		1122	GLRG_06477	2.00357	6.82004	8.4236	0.00370382	0.0140296
								1123	GLRG_09006	-3.68361	2.67638	17.4442	2.95861e-05	0.000111907		1123	GLRG_05821	1.05622	10.0579	8.41676	0.00371778	0.014059
								1124	GLRG_06937	-2.7288	4.4307	17.4436	2.95962e-05	0.000111907		1124	GLRG_00611	-1.1321	8.39246	8.41656	0.00371818	0.014059
								1125	GLRG_04290	1.57189	8.32284	17.4362	2.97112e-05	0.000112242		1125	GLRG_00336	2.74911	2.418	8.41054	0.00373052	0.0140931
								1126	GLRG_05322	2.83852	4.9819	17.4217	2.99388e-05	0.000113002		1126	GLRG_09062	1.39897	6.36855	8.39922	0.00375382	0.0141685
								1127	GLRG_05148	3.1291	3.99562	17.418	2.99966e-05	0.000113119		1127	GLRG_08762	-1.22994	7.17122	8.37696	0.00380008	0.0143304
								1128	GLRG_11025	4.01265	5.05947	17.4062	3.01844e-05	0.000113727		1128	GLRG_01885	2.62731	2.69491	8.36725	0.00382043	0.0143943
								1129	GLRG_03988	-3.02543	3.78099	17.3839	3.0541e-05	0.000114968		1129	GLRG_04789	-1.40158	8.82487	8.36449	0.00382625	0.0144035
								1130	GLRG_03802	-1.78703	7.99463	17.3751	3.06816e-05	0.000115395		1130	GLRG_07051	-1.14328	7.74559	8.34996	0.00385697	0.0144993
								1131	GLRG_08197	3.20501	4.40629	17.3621	3.08927e-05	0.000116079		1131	GLRG_05952	2.22532	3.22144	8.34923	0.00385851	0.0144993
								1132	GLRG_00038	-6.50325	2.67467	17.3585	3.09516e-05	0.000116079		1132	GLRG_08978	2.34738	3.47692	8.34008	0.00387798	0.0145596
								1133	GLRG_00435	-1.54768	7.39384	17.3572	3.09715e-05	0.000116079		1133	GLRG_06832	-1.71829	7.34584	8.33134	0.00389668	0.0146116
								1134	GLRG_00823	5.65386	4.11163	17.3572	3.09725e-05	0.000116079		1134	GLRG_06812	1.56317	6.764	8.32871	0.00390234	0.0146116
								1135	GLRG_03090	2.99785	5.48422	17.3446	3.11791e-05	0.00011675		1135	GLRG_03322	1.35799	7.25548	8.32841	0.00390299	0.0146116
								1136	GLRG_11887	-2.83919	9.04339	17.3385	3.12788e-05	0.00011702		1136	GLRG_10748	2.94072	2.8421	8.32719	0.0039056	0.0146116
								1137	GLRG_06817	-3.20931	3.26516	17.318	3.16173e-05	0.000118043		1137	GLRG_00263	-1.40019	9.05608	8.32413	0.00391219	0.0146234
								1138	GLRG_07138	2.6561	4.77683	17.317	3.16339e-05	0.000118043		1138	GLRG_10677	-1.20669	7.55751	8.3224	0.00391592	0.0146245
								1139	GLRG_09951	5.72882	8.25092	17.3169	3.16354e-05	0.000118043		1139	GLRG_03914	-1.30327	5.88631	8.31972	0.00392169	0.0146332
								1140	GLRG_03187	-1.69586	9.22569	17.2712	3.24064e-05	0.000120813		1140	GLRG_05216	-1.11777	8.52112	8.31408	0.00393389	0.0146658
								1141	GLRG_09969	-2.74298	5.93523	17.2687	3.24495e-05	0.000120868		1141	GLRG_07525	-1.17142	7.56447	8.31197	0.00393846	0.01467
								1142	GLRG_02543	2.01356	6.41875	17.2636	3.25365e-05	0.000121086		1142	GLRG_05878	1.25135	6.01248	8.30527	0.00395301	0.0147113
								1143	GLRG_03388	-2.65579	5.72785	17.2566	3.26556e-05	0.000121423		1143	GLRG_04262	-1.33442	6.18028	8.29841	0.00396799	0.0147428
								1144	GLRG_05974	2.36378	6.44484	17.2399	3.29449e-05	0.000122392		1144	GLRG_11743	-1.92422	4.46773	8.29822	0.0039684	0.0147428
								1145	GLRG_06814	-5.01092	4.29293	17.2352	3.30265e-05	0.000122587		1145	GLRG_04095	2.75289	2.5654	8.28743	0.00399204	0.0148176
								1146	GLRG_09336	3.00095	5.44825	17.2272	3.31657e-05	0.000122997		1146	GLRG_08890	1.7464	6.12402	8.26035	0.00405203	0.0150271
								1147	GLRG_01190	-3.14454	9.75944	17.2114	3.34421e-05	0.000123914		1147	GLRG_01291	-1.48179	7.17192	8.25456	0.00406497	0.015062
								1148	GLRG_02203	1.99983	5.98898	17.1641	3.4286e-05	0.00012693		1148	GLRG_06266	2.06639	5.65191	8.24939	0.00407656	0.0150847
								1149	GLRG_09748	3.67462	4.04721	17.1541	3.44664e-05	0.000127487		1149	GLRG_02128	2.40765	7.98553	8.24867	0.00407818	0.0150847
								1150	GLRG_07933	2.01838	6.46635	17.1512	3.45191e-05	0.000127571		1150	GLRG_06691	2.38209	2.88719	8.23915	0.00409962	0.0151482
								1151	GLRG_07627	-2.77978	7.4855	17.1395	3.47332e-05	0.00012825		1151	GLRG_00313	1.83864	4.71441	8.23416	0.00411093	0.0151482
								1152	GLRG_01892	-2.18109	4.26778	17.1254	3.49912e-05	0.000129086		1152	GLRG_10235	3.20607	2.55826	8.23142	0.00411714	0.0151482
								1153	GLRG_09957	2.10077	8.24243	17.1238	3.50204e-05	0.000129086		1153	GLRG_06948	3.74618	6.37766	8.23099	0.0041181	0.0151482
								1154	GLRG_01857	5.01902	6.15346	17.1155	3.51732e-05	0.000129537		1154	GLRG_08288	-1.23349	6.60764	8.23089	0.00411833	0.0151482
								1155	GLRG_07525	-1.69196	7.56447	17.104	3.53871e-05	0.000130212		1155	GLRG_03863	1.83075	5.49932	8.23048	0.00411927	0.0151482
								1156	GLRG_00892	-3.23766	2.91991	17.0998	3.54665e-05	0.000130392		1156	GLRG_01831	-3.03277	3.66475	8.23002	0.00412032	0.0151482
								1157	GLRG_01774	2.23308	5.51318	17.0859	3.57275e-05	0.000131237		1157	GLRG_11137	-1.77845	4.98442	8.22074	0.00414143	0.0152068
								1158	GLRG_01130	6.17131	2.72043	17.0653	3.61158e-05	0.000132549		1158	GLRG_03784	-1.42104	7.31624	8.21988	0.00414339	0.0152068
								1159	GLRG_03662	-2.89759	8.06624	17.0482	3.64435e-05	0.00013357		1159	GLRG_06435	1.66836	5.32332	8.21443	0.00415585	0.0152393
								1160	GLRG_00262	-2.4363	3.2187	17.0475	3.64567e-05	0.00013357		1160	GLRG_07598	-1.20417	10.1281	8.20495	0.00417764	0.015306
								1161	GLRG_00870	2.65748	5.02889	17.0455	3.64953e-05	0.000133578		1161	GLRG_05170	-1.17617	6.56526	8.19077	0.0042104	0.0154127
								1162	GLRG_04697	6.25365	2.73333	17.0441	3.65218e-05	0.000133578		1162	GLRG_07557	-1.82385	4.73208	8.17716	0.00424212	0.0155138
								1163	GLRG_00730	2.26029	7.67961	17.0216	3.6957e-05	0.000134961		1163	GLRG_11995	-2.28165	8.22811	8.1758	0.0042453	0.0155138
								1164	GLRG_07096	2.38714	6.40404	17.0213	3.69634e-05	0.000134961		1164	GLRG_08992	1.96097	7.98936	8.16823	0.00426305	0.0155653
								1165	GLRG_06687	2.45703	5.80366	16.9993	3.73928e-05	0.000136412		1165	GLRG_10720	1.89441	3.78796	8.16597	0.00426835	0.0155712
								1166	GLRG_07486	2.1256	5.72515	16.9533	3.83112e-05	0.000139642		1166	GLRG_09533	-1.32962	5.51002	8.13997	0.00432999	0.0157826
								1167	GLRG_09134	4.03723	4.6219	16.9506	3.83651e-05	0.000139719		1167	GLRG_01006	-1.21137	9.1021	8.13506	0.00434173	0.0158118
								1168	GLRG_07947	2.47556	9.37255	16.9415	3.85495e-05	0.00014027		1168	GLRG_01110	-2.05404	8.18662	8.12994	0.00435403	0.015843
								1169	GLRG_01006	-1.76974	9.1021	16.9195	3.89994e-05	0.000141786		1169	GLRG_09298	-2.05249	7.02921	8.12743	0.00436004	0.0158513
								1170	GLRG_08136	2.43532	5.88051	16.9023	3.93545e-05	0.000142954		1170	GLRG_04582	-1.60657	8.56352	8.12343	0.00436969	0.0158728
								1171	GLRG_03534	2.30756	7.91657	16.8984	3.94352e-05	0.000143125		1171	GLRG_03606	-1.37984	5.42396	8.11601	0.0043876	0.0159242
								1172	GLRG_09463	2.09397	5.98048	16.8951	3.95034e-05	0.00014325		1172	GLRG_08911	-1.7464	8.63408	8.1045	0.00441556	0.0160121
								1173	GLRG_09667	2.311	6.23935	16.8897	3.96163e-05	0.000143537		1173	GLRG_07867	3.01896	2.75065	8.09268	0.00444445	0.0161031
								1174	GLRG_06063	-1.84315	5.13268	16.8865	3.96833e-05	0.000143658		1174	GLRG_01590	-1.16601	9.52164	8.08304	0.00446815	0.0161752
								1175	GLRG_09912	3.29591	3.63902	16.8312	4.08557e-05	0.000147776		1175	GLRG_00816	2.65706	2.36166	8.07193	0.00449562	0.0162608
								1176	GLRG_03029	-3.4179	4.99947	16.8259	4.09702e-05	0.000148064		1176	GLRG_10293	-1.35676	7.56575	8.0682	0.00450488	0.0162804
								1177	GLRG_08693	2.17597	6.87045	16.8024	4.14807e-05	0.000149782		1177	GLRG_02034	-2.00064	3.97309	8.06115	0.00452245	0.01633
								1178	GLRG_00359	3.14461	5.22847	16.7831	4.1905e-05	0.000151185		1178	GLRG_05861	1.64137	4.08733	8.05202	0.00454528	0.0163935
								1179	GLRG_02265	2.81556	4.32276	16.7751	4.20827e-05	0.000151698		1179	GLRG_10412	-1.19602	7.04326	8.04879	0.00455341	0.0163935
								1180	GLRG_08986	2.40364	6.56026	16.7665	4.22725e-05	0.000152253		1180	GLRG_00932	2.19403	5.7583	8.04865	0.00455376	0.0163935
								1181	GLRG_00157	-2.92735	7.86302	16.7526	4.2583e-05	0.000153241		1181	GLRG_00294	-1.06335	8.39584	8.04775	0.00455602	0.0163935
								1182	GLRG_00371	-5.07523	4.97867	16.7492	4.26607e-05	0.000153391		1182	GLRG_04080	2.60013	5.76027	8.04633	0.00455959	0.0163935
								1183	GLRG_05806	-2.45565	5.00023	16.745	4.27545e-05	0.000153598		1183	GLRG_05207	-1.1806	7.00727	8.04491	0.00456317	0.0163935
								1184	GLRG_11752	-3.3987	3.98083	16.7383	4.29071e-05	0.0001539		1184	GLRG_09719	1.85223	5.93831	8.03969	0.00457635	0.0164269
								1185	GLRG_09345	6.14743	2.872	16.7381	4.2911e-05	0.0001539		1185	GLRG_10736	-2.49407	3.41506	8.03413	0.00459041	0.0164635
								1186	GLRG_08002	-2.7252	11.7535	16.7361	4.29565e-05	0.000153933		1186	GLRG_09596	-1.62221	3.98485	8.02362	0.00461711	0.0165453
								1187	GLRG_07047	-2.6758	4.44508	16.7319	4.30503e-05	0.00015414		1187	GLRG_01361	-1.18034	6.45049	8.01228	0.00464613	0.0166352
								1188	GLRG_03124	-1.70793	8.18654	16.6958	4.38791e-05	0.000156975		1188	GLRG_07347	2.66727	2.39399	8.00949	0.00465327	0.0166468
								1189	GLRG_03126	2.8173	4.29374	16.6831	4.41723e-05	0.000157891		1189	GLRG_08177	-4.05777	3.20251	8.00561	0.00466328	0.0166686
								1190	GLRG_04720	6.27936	2.71743	16.6797	4.42529e-05	0.000158046		1190	GLRG_11702	-2.14636	7.77215	8.00143	0.00467405	0.016693
								1191	GLRG_11507	-3.87766	2.9878	16.6628	4.46473e-05	0.000159321		1191	GLRG_06062	-1.22846	6.02676	7.9956	0.00468912	0.0167162
								1192	GLRG_06958	-1.59742	7.46781	16.6607	4.4697e-05	0.000159364		1192	GLRG_00682	-1.0503	8.5485	7.99494	0.00469084	0.0167162
								1193	GLRG_11804	-2.35592	6.93878	16.6414	4.51556e-05	0.000160864		1193	GLRG_04796	2.2359	3.08982	7.99435	0.00469235	0.0167162
								1194	GLRG_03093	3.22707	6.7151	16.6297	4.54335e-05	0.000161719		1194	GLRG_09726	2.29441	3.06258	7.9925	0.00469715	0.0167162
								1195	GLRG_00871	2.25746	5.8241	16.6139	4.58141e-05	0.000162937		1195	GLRG_03968	1.06031	7.04892	7.99086	0.00470141	0.0167162
								1196	GLRG_05186	-1.67624	12.5608	16.5816	4.66017e-05	0.0001656		1196	GLRG_03362	-2.99077	6.14611	7.98981	0.00470413	0.0167162
								1197	GLRG_03364	3.44517	4.19481	16.5773	4.6706e-05	0.000165832		1197	GLRG_00680	1.4133	5.04745	7.97457	0.00474391	0.0168435
								1198	GLRG_06236	-2.14421	7.099	16.5641	4.70319e-05	0.000166849		1198	GLRG_07206	2.21266	3.30505	7.97142	0.00475216	0.0168587
								1199	GLRG_06041	3.78529	9.30028	16.5535	4.72954e-05	0.000167644		1199	GLRG_11975	-2.05134	4.88586	7.96168	0.0047778	0.0169355
								1200	GLRG_05466	-2.90535	3.52463	16.5476	4.74442e-05	0.000168032		1200	GLRG_03807	-1.29738	7.41569	7.95925	0.00478422	0.0169441
								1201	GLRG_01246	1.80722	5.90788	16.5364	4.77242e-05	0.000168872		1201	GLRG_08185	4.47065	1.73347	7.95663	0.00479115	0.0169545
								1202	GLRG_01416	2.95331	5.24689	16.5349	4.7764e-05	0.000168872		1202	GLRG_06727	4.51583	1.71946	7.95153	0.00480466	0.0169882
								1203	GLRG_04769	2.95854	4.07014	16.5334	4.78006e-05	0.000168872		1203	GLRG_01904	1.75493	4.67305	7.94753	0.00481532	0.0170117
								1204	GLRG_01708	7.28122	3.42635	16.5206	4.81252e-05	0.000169877		1204	GLRG_00207	-1.20243	7.48466	7.94177	0.00483066	0.017051
								1205	GLRG_02120	-2.61825	4.53467	16.4899	4.89088e-05	0.0001725		1205	GLRG_05754	1.53845	5.51437	7.94033	0.0048345	0.017051
								1206	GLRG_00689	2.05257	6.61921	16.4601	4.96851e-05	0.000175093		1206	GLRG_10968	2.40727	3.09307	7.93885	0.00483846	0.017051
								1207	GLRG_01808	-2.63907	3.94019	16.4294	5.04949e-05	0.000177799		1207	GLRG_11399	1.79105	4.8314	7.92685	0.00487066	0.0171502
								1208	GLRG_01926	6.16998	2.7715	16.4224	5.06818e-05	0.000178309		1208	GLRG_06278	1.19465	6.97313	7.91959	0.00489023	0.0172025
								1209	GLRG_09684	1.79827	7.76811	16.4207	5.07273e-05	0.000178322		1209	GLRG_09440	3.74047	2.7333	7.91752	0.00489583	0.0172025
								1210	GLRG_06147	2.09651	8.00272	16.415	5.08804e-05	0.000178712		1210	GLRG_07994	1.888	4.99863	7.91685	0.00489766	0.0172025
								1211	GLRG_03639	3.18472	8.19792	16.4112	5.09825e-05	0.000178923		1211	GLRG_06010	2.25359	3.35551	7.90939	0.00491788	0.0172544
								1212	GLRG_01997	6.53832	2.97952	16.3994	5.13017e-05	0.000179895		1212	GLRG_09745	-1.23513	9.28236	7.90841	0.00492054	0.0172544
								1213	GLRG_05826	3.55388	4.7056	16.396	5.13937e-05	0.000180069		1213	GLRG_05541	-1.53472	6.61453	7.8983	0.00494813	0.0173368
								1214	GLRG_01070	3.80412	4.34967	16.3932	5.14703e-05	0.000180189		1214	GLRG_10824	4.64799	1.7852	7.89505	0.00495703	0.0173537
								1215	GLRG_00358	3.56125	3.28064	16.3861	5.16618e-05	0.00018071		1215	GLRG_09539	1.45215	6.66048	7.88872	0.00497442	0.0174002
								1216	GLRG_05297	-2.44199	6.14447	16.3664	5.22036e-05	0.000182369		1216	GLRG_08669	-1.15522	7.65815	7.87614	0.00500913	0.0175072
								1217	GLRG_09070	7.27924	3.37917	16.3657	5.22219e-05	0.000182369		1217	GLRG_11771	-1.51607	5.87228	7.87327	0.0050171	0.0175207
								1218	GLRG_05980	-2.92947	5.27653	16.3357	5.30538e-05	0.000185122		1218	GLRG_00158	-1.16679	5.98518	7.8683	0.0050309	0.0175544
								1219	GLRG_00287	2.54049	4.43439	16.3066	5.38749e-05	0.000187833		1219	GLRG_05307	2.73775	2.56654	7.85996	0.00505414	0.017617
								1220	GLRG_10313	2.35452	7.22792	16.2805	5.46226e-05	0.000190284		1220	GLRG_05820	-1.74568	3.9639	7.8589	0.00505711	0.017617
								1221	GLRG_06092	-3.90342	4.37014	16.2782	5.46894e-05	0.00019036		1221	GLRG_00355	1.53884	5.52027	7.85456	0.00506926	0.0176448
								1222	GLRG_08181	2.07935	5.48566	16.249	5.55383e-05	0.000193067		1222	GLRG_02366	-1.28748	6.38017	7.85309	0.0050734	0.0176448
								1223	GLRG_02210	-2.1155	7.66337	16.2473	5.55877e-05	0.000193067		1223	GLRG_02021	-1.01218	9.54275	7.84663	0.00509154	0.0176934
								1224	GLRG_02947	-2.94562	10.5162	16.2468	5.56032e-05	0.000193067		1224	GLRG_01748	2.43067	3.66485	7.84307	0.00510158	0.0177138
								1225	GLRG_05287	3.27614	3.96121	16.2164	5.65015e-05	0.000196025		1225	GLRG_09438	1.94991	7.18377	7.83235	0.00513193	0.0178046
								1226	GLRG_00679	-2.53312	7.94097	16.1986	5.70377e-05	0.000197725		1226	GLRG_02160	2.17962	4.05386	7.82664	0.00514817	0.0178371
								1227	GLRG_01034	6.56076	2.99927	16.1941	5.7173e-05	0.000198032		1227	GLRG_06286	1.23748	8.80791	7.82611	0.00514968	0.0178371
								1228	GLRG_04083	-4.7784	3.43321	16.1818	5.75442e-05	0.000199156		1228	GLRG_11752	-2.3786	3.98083	7.82372	0.00515651	0.0178462
								1229	GLRG_08503	6.46454	3.20785	16.1625	5.81347e-05	0.000201035		1229	GLRG_10611	1.45276	6.40925	7.80797	0.00520162	0.0179877
								1230	GLRG_11296	2.95109	4.03739	16.1561	5.83302e-05	0.000201547		1230	GLRG_03168	2.79357	9.27076	7.80054	0.00522306	0.0180472
								1231	GLRG_10603	-1.60531	6.43583	16.13	5.91413e-05	0.000204184		1231	GLRG_06092	-2.68234	4.37014	7.79882	0.00522805	0.0180497
								1232	GLRG_03171	2.83831	5.6376	16.1039	5.99619e-05	0.000206849		1232	GLRG_09296	2.32069	7.58011	7.79376	0.00524268	0.0180856
								1233	GLRG_09475	-2.4311	7.24356	16.101	6.00525e-05	0.000206994		1233	GLRG_03245	-1.43358	4.93338	7.78764	0.00526049	0.0181314
								1234	GLRG_01291	-2.10008	7.17192	16.0967	6.01895e-05	0.000207298		1234	GLRG_06190	1.96565	6.94369	7.78626	0.00526451	0.0181314
								1235	GLRG_06500	6.11734	2.63369	16.065	6.12046e-05	0.000210623		1235	GLRG_10828	2.2127	2.89153	7.77148	0.00530775	0.0182423
								1236	GLRG_09259	4.00199	5.84262	16.049	6.17235e-05	0.000212019		1236	GLRG_08257	1.86323	5.85125	7.77095	0.00530931	0.0182423
								1237	GLRG_06490	-3.31782	2.98609	16.0487	6.17354e-05	0.000212019		1237	GLRG_11710	1.5386	5.88126	7.77063	0.00531025	0.0182423
								1238	GLRG_08032	-2.56582	5.09586	16.0479	6.17599e-05	0.000212019		1238	GLRG_08909	1.7191	6.16315	7.7694	0.00531387	0.0182423
								1239	GLRG_09816	6.19933	2.67952	16.0439	6.18898e-05	0.000212293		1239	GLRG_11163	1.71542	3.54506	7.75831	0.00534659	0.018325
								1240	GLRG_10109	3.50779	6.05194	16.0352	6.21752e-05	0.000213101		1240	GLRG_04345	-1.6818	4.28991	7.75831	0.0053466	0.018325
								1241	GLRG_09508	-5.00058	5.7284	15.9811	6.3979e-05	0.000219106		1241	GLRG_03781	-1.19884	6.84988	7.75153	0.0053667	0.0183791
								1242	GLRG_10900	4.96079	4.91841	15.9306	6.57069e-05	0.000224842		1242	GLRG_04247	1.54298	7.25754	7.74701	0.00538014	0.0184103
								1243	GLRG_00602	3.78376	3.84857	15.9248	6.5911e-05	0.00022536		1243	GLRG_06803	-3.03845	4.13787	7.73896	0.00540419	0.0184747
								1244	GLRG_03954	2.29324	6.15262	15.9228	6.59789e-05	0.00022541		1244	GLRG_05484	1.73839	8.57551	7.7378	0.00540766	0.0184747
								1245	GLRG_11267	4.24533	4.5394	15.9181	6.61447e-05	0.000225795		1245	GLRG_10109	2.24355	6.05194	7.73191	0.00542534	0.0185202
								1246	GLRG_11270	1.61598	6.88675	15.9156	6.6229e-05	0.000225901		1246	GLRG_08650	-1.11942	7.60876	7.72766	0.00543813	0.018549
								1247	GLRG_06370	2.19339	6.97059	15.9039	6.66418e-05	0.000227127		1247	GLRG_03753	-1.58319	6.64471	7.72092	0.00545847	0.0185902
								1248	GLRG_05353	-2.52645	4.70867	15.8734	6.77226e-05	0.000230626		1248	GLRG_02281	-1.1813	9.12133	7.72076	0.00545895	0.0185902
								1249	GLRG_08854	-2.37455	4.69243	15.8717	6.7784e-05	0.00023065		1249	GLRG_04156	1.49641	6.55569	7.71744	0.00546898	0.0186094
								1250	GLRG_07683	-2.94597	7.78806	15.8684	6.79037e-05	0.000230872		1250	GLRG_00925	-1.65777	8.88243	7.71301	0.00548242	0.0186348
								1251	GLRG_08667	2.00494	5.37107	15.8616	6.81466e-05	0.000231513		1251	GLRG_03206	-1.25395	5.54125	7.71209	0.00548521	0.0186348
								1252	GLRG_01144	5.04941	3.70711	15.842	6.88571e-05	0.00023374		1252	GLRG_02911	-1.05353	8.21667	7.70915	0.00549415	0.0186503
								1253	GLRG_02630	-2.16905	4.85817	15.8377	6.90149e-05	0.000234089		1253	GLRG_06173	2.10999	2.87135	7.69366	0.0055415	0.0187907
								1254	GLRG_07166	-1.77642	5.24122	15.826	6.94404e-05	0.000235344		1254	GLRG_09541	-2.52268	6.55849	7.69274	0.00554435	0.0187907
								1255	GLRG_07541	-1.79374	7.43397	15.8064	7.01647e-05	0.00023761		1255	GLRG_04088	1.65186	7.65125	7.68681	0.0055626	0.0188375
								1256	GLRG_04820	2.97837	3.97259	15.7959	7.05541e-05	0.000238738		1256	GLRG_00304	-2.47833	7.98702	7.68297	0.00557443	0.0188493
								1257	GLRG_04402	3.09778	3.77269	15.7818	7.10833e-05	0.000240337		1257	GLRG_10133	1.66342	5.81594	7.6828	0.00557497	0.0188493
								1258	GLRG_08010	2.68447	4.45969	15.768	7.16023e-05	0.0002419		1258	GLRG_10563	-3.04949	3.21531	7.67765	0.00559091	0.0188882
								1259	GLRG_04916	3.07297	7.03267	15.7515	7.22317e-05	0.000243832		1259	GLRG_09032	-1.34256	6.55018	7.67484	0.00559962	0.0189026
								1260	GLRG_06013	-1.72244	7.12827	15.7417	7.26058e-05	0.000244901		1260	GLRG_04107	1.23754	9.60906	7.65994	0.00564604	0.0190303
								1261	GLRG_04819	-1.80139	7.93027	15.7372	7.27777e-05	0.000245286		1261	GLRG_00252	1.98474	3.31784	7.65983	0.00564639	0.0190303
								1262	GLRG_01714	-2.01606	5.88099	15.7298	7.30629e-05	0.000246052		1262	GLRG_03030	-1.09076	6.60229	7.65177	0.00567165	0.0191003
								1263	GLRG_09754	3.605	6.50666	15.7238	7.3297e-05	0.000246645		1263	GLRG_09758	1.32855	7.73466	7.64862	0.00568159	0.0191186
								1264	GLRG_09347	4.46425	8.1689	15.7071	7.39453e-05	0.000248629		1264	GLRG_02840	2.01543	3.11324	7.63575	0.00572224	0.0192301
								1265	GLRG_06217	5.80432	9.09549	15.6993	7.42508e-05	0.000249459		1265	GLRG_10335	2.31151	6.50573	7.63527	0.00572378	0.0192301
								1266	GLRG_02497	-1.98109	6.41765	15.6965	7.43629e-05	0.000249638		1266	GLRG_01705	-1.13142	8.81236	7.63274	0.00573183	0.0192419
								1267	GLRG_11805	-2.62337	8.90058	15.6809	7.49786e-05	0.000251507		1267	GLRG_02359	-1.57851	5.36461	7.61797	0.00577895	0.0193753
								1268	GLRG_04788	-4.6614	4.33917	15.6669	7.55328e-05	0.000253058		1268	GLRG_11842	-2.1291	2.90221	7.61691	0.00578236	0.0193753
								1269	GLRG_06223	4.89323	4.18576	15.6663	7.55603e-05	0.000253058		1269	GLRG_05432	-1.16902	8.32284	7.61601	0.00578525	0.0193753
								1270	GLRG_07872	5.94429	2.76854	15.6287	7.70745e-05	0.000257926		1270	GLRG_06448	1.44478	5.17863	7.6013	0.00583261	0.0195186
								1271	GLRG_01370	-1.48371	8.05894	15.6246	7.72449e-05	0.000258293		1271	GLRG_06639	-2.98999	3.1103	7.58916	0.00587202	0.0196267
								1272	GLRG_09386	2.19345	4.99698	15.5739	7.93425e-05	0.000265099		1272	GLRG_09803	2.00629	3.80002	7.58851	0.00587415	0.0196267
								1273	GLRG_05746	-2.34004	3.22987	15.5703	7.94942e-05	0.000265166		1273	GLRG_06975	-1.11536	6.69131	7.5865	0.00588072	0.0196332
								1274	GLRG_04684	2.10526	8.1259	15.57	7.95049e-05	0.000265166		1274	GLRG_09767	1.84906	3.65525	7.58435	0.00588773	0.0196412
								1275	GLRG_02795	1.95051	6.78056	15.569	7.95498e-05	0.000265166		1275	GLRG_09176	4.31219	1.62587	7.57963	0.00590316	0.0196772
								1276	GLRG_09610	4.38141	4.98762	15.5501	8.03468e-05	0.000267613		1276	GLRG_09404	-1.65569	6.66121	7.55783	0.005975	0.0199011
								1277	GLRG_02992	2.70324	4.3965	15.544	8.06084e-05	0.000268274		1277	GLRG_00757	-1.36735	5.29101	7.55271	0.00599198	0.019942
								1278	GLRG_11524	2.3718	5.16566	15.5098	8.20776e-05	0.00027295		1278	GLRG_10425	-1.20377	7.66364	7.54259	0.00602575	0.0200387
								1279	GLRG_00975	2.58554	5.78948	15.4969	8.26415e-05	0.00027461		1279	GLRG_07880	-2.17721	5.4668	7.53048	0.00606639	0.0201581
								1280	GLRG_01229	-1.78527	11.9264	15.4782	8.34622e-05	0.000277121		1280	GLRG_00060	-1.1536	6.32114	7.52635	0.0060803	0.0201885
								1281	GLRG_00772	-2.21156	4.82038	15.4638	8.41023e-05	0.000279028		1281	GLRG_09127	-1.29996	6.83548	7.52292	0.00609188	0.0201969
								1282	GLRG_09539	2.10358	6.66048	15.4566	8.44232e-05	0.000279874		1282	GLRG_07425	-2.30197	4.44686	7.52279	0.00609232	0.0201969
								1283	GLRG_09952	5.22647	8.74176	15.4311	8.55673e-05	0.000283446		1283	GLRG_05570	2.10124	3.77382	7.5199	0.00610212	0.0202136
								1284	GLRG_00940	2.3441	7.56767	15.4249	8.58479e-05	0.000284154		1284	GLRG_06419	3.42058	3.88501	7.51742	0.0061105	0.0202256
								1285	GLRG_09209	-1.47526	7.79334	15.3975	8.71039e-05	0.000288087		1285	GLRG_10016	-2.26416	2.6726	7.50246	0.00616147	0.0203784
								1286	GLRG_06404	3.8453	4.75502	15.3796	8.79325e-05	0.000290601		1286	GLRG_09912	1.70981	3.63902	7.49684	0.00618072	0.0204157
								1287	GLRG_09399	2.99584	4.28667	15.3721	8.82839e-05	0.000291536		1287	GLRG_02220	-1.27372	4.99385	7.49637	0.00618235	0.0204157
								1288	GLRG_01959	2.39207	5.64681	15.3554	8.90664e-05	0.000293892		1288	GLRG_08539	-3.22594	4.80634	7.49072	0.00620176	0.0204476
								1289	GLRG_11663	-1.67795	7.33373	15.3437	8.96179e-05	0.000295482		1289	GLRG_05061	-1.19459	5.1215	7.48905	0.00620754	0.0204476
								1290	GLRG_05435	2.21452	6.84132	15.3396	8.98127e-05	0.000295894		1290	GLRG_01465	-1.07926	6.36729	7.48695	0.00621477	0.0204476
								1291	GLRG_00686	-2.03015	5.7411	15.3292	9.03114e-05	0.000297307		1291	GLRG_09015	2.23548	3.18429	7.48675	0.00621546	0.0204476
								1292	GLRG_06435	2.45718	5.32332	15.3161	9.09362e-05	0.000299132		1292	GLRG_10962	-1.48718	15.0795	7.4845	0.00622324	0.0204476
								1293	GLRG_07251	6.42624	2.92487	15.3054	9.14551e-05	0.000300606		1293	GLRG_01421	-1.32497	8.29683	7.48421	0.00622425	0.0204476
								1294	GLRG_00804	1.70505	7.58838	15.3008	9.16782e-05	0.000301107		1294	GLRG_09475	-1.62559	7.24356	7.48379	0.00622571	0.0204476
								1295	GLRG_01124	3.10834	4.25453	15.2805	9.26666e-05	0.000304118		1295	GLRG_09531	-1.27421	5.57548	7.4814	0.00623395	0.0204589
								1296	GLRG_07849	-1.62645	5.10682	15.2554	9.39063e-05	0.000307949		1296	GLRG_07292	-1.12088	7.66004	7.47745	0.00624765	0.0204847
								1297	GLRG_04194	-1.70036	5.31308	15.2534	9.40061e-05	0.000308039		1297	GLRG_00795	1.53709	6.78819	7.47636	0.00625145	0.0204847
								1298	GLRG_04281	2.0626	5.95541	15.2172	9.58247e-05	0.000313756		1298	GLRG_10120	1.97523	4.78932	7.46535	0.00628979	0.0205945
								1299	GLRG_11207	-6.61105	2.71315	15.2141	9.59855e-05	0.00031404		1299	GLRG_08981	-1.12662	5.92046	7.46316	0.00629745	0.0206037
								1300	GLRG_03498	3.69568	3.866	15.2112	9.61302e-05	0.000314272		1300	GLRG_10418	-1.19162	5.83606	7.45758	0.00631698	0.0206517
								1301	GLRG_05835	-4.60074	2.81375	15.2044	9.64766e-05	0.000315162		1301	GLRG_03750	-1.09851	6.54817	7.45527	0.0063251	0.0206623
								1302	GLRG_09815	2.17552	4.72043	15.1943	9.69944e-05	0.00031661		1302	GLRG_01143	-3.37712	2.73491	7.45136	0.00633886	0.0206907
								1303	GLRG_07781	-2.92004	2.91297	15.1827	9.75911e-05	0.000318313		1303	GLRG_03826	-1.2804	9.45816	7.44984	0.0063442	0.0206907
								1304	GLRG_04086	-2.14425	6.73939	15.1786	9.78064e-05	0.000318542		1304	GLRG_02395	-2.88947	5.47724	7.44865	0.0063484	0.0206907
								1305	GLRG_11709	6.25541	2.7262	15.1777	9.78502e-05	0.000318542		1305	GLRG_04819	-1.2224	7.93027	7.43852	0.00638425	0.0207916
								1306	GLRG_08931	1.99954	7.09799	15.177	9.78862e-05	0.000318542		1306	GLRG_10603	-1.08841	6.43583	7.43511	0.00639636	0.0208069
								1307	GLRG_05451	-2.08242	7.73356	15.1272	0.000100503	0.000326807		1307	GLRG_07647	1.92156	3.77055	7.43444	0.00639873	0.0208069
								1308	GLRG_07133	3.44203	6.19639	15.1189	0.000100948	0.000328005		1308	GLRG_01473	-1.19522	6.356	7.42599	0.00642885	0.0208874
								1309	GLRG_05396	2.36154	6.63844	15.1145	0.000101182	0.000328513		1309	GLRG_04383	-1.81565	2.95601	7.42404	0.00643583	0.0208874
								1310	GLRG_07790	2.56669	4.76001	15.1129	0.000101269	0.000328543		1310	GLRG_05818	-2.0042	3.63655	7.42337	0.00643822	0.0208874
								1311	GLRG_08510	-3.80898	5.42191	15.1095	0.000101449	0.000328878		1311	GLRG_08136	1.51417	5.88051	7.41203	0.00647891	0.0210033
								1312	GLRG_01035	3.51919	4.25497	15.1045	0.000101718	0.000329498		1312	GLRG_07898	-1.09619	7.8219	7.39412	0.00654374	0.0211973
								1313	GLRG_06987	-4.81969	2.83112	15.1013	0.000101891	0.000329808		1313	GLRG_11928	-1.98258	7.98869	7.39071	0.00655617	0.0212214
								1314	GLRG_01138	2.36006	7.90624	15.0954	0.000102213	0.000330596		1314	GLRG_04437	1.50962	6.09346	7.38791	0.00656638	0.0212383
								1315	GLRG_07256	2.5743	4.52678	15.075	0.000103325	0.000333939		1315	GLRG_09468	1.40356	6.96852	7.38586	0.00657386	0.0212463
								1316	GLRG_02077	4.60029	5.22379	15.0634	0.000103957	0.000335727		1316	GLRG_03446	-1.19158	5.75252	7.38263	0.00658569	0.0212684
								1317	GLRG_04712	2.41137	6.15054	15.0208	0.00010633	0.000343131		1317	GLRG_10301	-1.48027	4.67554	7.37922	0.00659819	0.0212926
								1318	GLRG_01861	-1.85791	5.88143	15.0187	0.000106451	0.000343261		1318	GLRG_00828	1.86287	6.9317	7.37722	0.00660554	0.0213001
								1319	GLRG_04747	4.24473	3.41998	15.0123	0.000106815	0.000344173		1319	GLRG_03967	1.42657	6.13058	7.36002	0.00666901	0.0214728
								1320	GLRG_09261	2.58024	5.21879	14.9908	0.000108034	0.000347837		1320	GLRG_06753	-1.16967	8.89171	7.35997	0.00666921	0.0214728
								1321	GLRG_11857	-2.50398	8.23907	14.9693	0.000109276	0.000351568		1321	GLRG_01112	4.31706	2.0001	7.35698	0.0066803	0.0214923
								1322	GLRG_07435	2.79784	5.5821	14.9667	0.000109424	0.00035178		1322	GLRG_07854	-1.5991	4.36171	7.35206	0.00669859	0.0215348
								1323	GLRG_02588	1.87612	6.95957	14.9626	0.000109664	0.000352251		1323	GLRG_09684	1.16632	7.76811	7.3194	0.00682141	0.0219053
								1324	GLRG_06524	1.89704	6.00135	14.9613	0.000109737	0.000352251		1324	GLRG_09096	-1.83075	5.68953	7.31723	0.00682964	0.0219053
								1325	GLRG_07193	2.59663	5.28261	14.9502	0.000110385	0.000354066		1325	GLRG_07661	1.91726	4.85934	7.31713	0.00683006	0.0219053
								1326	GLRG_09687	2.79366	5.99656	14.9418	0.000110882	0.000355153		1326	GLRG_05428	-1.11951	6.60415	7.31597	0.00683445	0.0219053
								1327	GLRG_04958	2.18787	6.24457	14.9416	0.000110891	0.000355153		1327	GLRG_04884	1.26967	7.06991	7.30894	0.00686124	0.0219746
								1328	GLRG_10909	2.99535	3.56819	14.9368	0.000111173	0.000355786		1328	GLRG_10459	-1.10476	7.50494	7.30741	0.00686708	0.0219767
								1329	GLRG_09696	4.40492	5.9275	14.9072	0.000112933	0.000360979		1329	GLRG_06799	-0.981704	6.70656	7.30477	0.0068772	0.0219815
								1330	GLRG_00609	2.54322	7.12014	14.9066	0.000112965	0.000360979		1330	GLRG_06725	1.1346	6.28001	7.30432	0.0068789	0.0219815
								1331	GLRG_06357	-3.1252	7.49352	14.9036	0.000113149	0.000361295		1331	GLRG_04956	1.15157	8.58757	7.2974	0.00690545	0.0220497
								1332	GLRG_03526	-2.1905	7.76271	14.9019	0.000113248	0.000361338		1332	GLRG_11918	-2.31027	2.79179	7.29325	0.00692141	0.0220841
								1333	GLRG_07177	-2.61751	6.02385	14.886	0.000114206	0.000364122		1333	GLRG_06280	1.57963	4.4486	7.28365	0.0069585	0.0221858
								1334	GLRG_06280	2.54682	4.4486	14.8734	0.000114973	0.000366292		1334	GLRG_04664	-1.21853	6.32031	7.27234	0.00700246	0.0223092
								1335	GLRG_04776	4.1241	5.99595	14.8596	0.000115818	0.000368711		1335	GLRG_06523	2.93196	2.17947	7.27008	0.00701125	0.0223205
								1336	GLRG_05387	-1.45352	7.87068	14.8507	0.000116362	0.000370164		1336	GLRG_07458	1.04189	6.69257	7.25412	0.00707384	0.0225028
								1337	GLRG_05131	-2.21876	4.54067	14.8486	0.000116492	0.0003703		1337	GLRG_01714	-1.36657	5.88099	7.25061	0.00708769	0.0225287
								1338	GLRG_09631	-1.82752	5.34644	14.8447	0.000116739	0.000370807		1338	GLRG_06295	-1.04962	8.90601	7.24938	0.00709256	0.0225287
								1339	GLRG_04756	2.49739	4.67312	14.8419	0.000116912	0.000371079		1339	GLRG_06903	1.27265	5.42305	7.24522	0.00710899	0.022564
								1340	GLRG_09651	-4.79941	4.44814	14.8364	0.00011725	0.000371876		1340	GLRG_03126	1.61949	4.29374	7.24209	0.00712139	0.0225865
								1341	GLRG_06753	-1.67921	8.89171	14.81	0.000118903	0.000376838		1341	GLRG_07360	-1.04604	6.15582	7.23907	0.00713338	0.0226076
								1342	GLRG_00440	1.44471	7.47825	14.8056	0.000119182	0.000377439		1342	GLRG_04275	1.6106	6.75752	7.23564	0.00714702	0.022634
								1343	GLRG_02637	2.92037	4.16495	14.7956	0.000119818	0.00037917		1343	GLRG_10380	-1.1806	9.70435	7.23338	0.00715604	0.0226428
								1344	GLRG_06225	6.35909	3.37153	14.7893	0.000120218	0.000380154		1344	GLRG_05426	-1.16572	6.21726	7.23227	0.00716045	0.0226428
								1345	GLRG_08131	-2.57538	4.10269	14.7485	0.000122843	0.000388166		1345	GLRG_01405	-1.36212	5.23484	7.22753	0.00717939	0.022678
								1346	GLRG_02853	-1.54465	8.96364	14.717	0.000124918	0.000394429		1346	GLRG_09651	-3.19553	4.44814	7.22681	0.00718226	0.022678
								1347	GLRG_05347	3.1187	4.7365	14.7073	0.000125559	0.000395909		1347	GLRG_11029	1.24063	5.35097	7.22327	0.00719645	0.0227059
								1348	GLRG_04775	2.51125	5.39832	14.7071	0.000125573	0.000395909		1348	GLRG_04138	-1.26771	5.0811	7.21758	0.0072193	0.0227612
								1349	GLRG_05825	4.81412	4.06426	14.6924	0.000126553	0.000398703		1349	GLRG_11453	-2.56773	4.92177	7.20934	0.00725254	0.022849
								1350	GLRG_11926	-2.77014	9.725	14.6885	0.00012682	0.000399247		1350	GLRG_05847	1.81334	4.43437	7.1966	0.0073042	0.0229947
								1351	GLRG_11385	2.98536	5.84384	14.6391	0.000130188	0.000409548		1351	GLRG_07182	-1.25256	5.49173	7.19042	0.00732938	0.0230569
								1352	GLRG_02802	2.30815	6.93399	14.6309	0.000130752	0.000411016		1352	GLRG_00399	-1.01686	10.1638	7.17612	0.00738805	0.0232075
								1353	GLRG_04580	-1.67646	5.41744	14.6168	0.000131735	0.000413801		1353	GLRG_03526	-1.49136	7.76271	7.17608	0.00738818	0.0232075
								1354	GLRG_00603	-2.13851	9.19588	14.605	0.000132561	0.000416088		1354	GLRG_11774	-1.86237	6.18196	7.17264	0.00740239	0.0232201
								1355	GLRG_09848	-1.4996	6.3715	14.5919	0.000133484	0.000418677		1355	GLRG_08285	-1.04721	7.72231	7.17246	0.00740312	0.0232201
								1356	GLRG_01710	1.77745	8.01624	14.5743	0.000134742	0.000422312		1356	GLRG_07547	1.14888	8.94091	7.16103	0.00745043	0.0233478
								1357	GLRG_05046	1.90014	6.33486	14.5567	0.000136001	0.000425943		1357	GLRG_11967	4.46393	1.69696	7.15884	0.00745955	0.0233478
								1358	GLRG_02699	1.76	6.10083	14.5503	0.00013647	0.000427098		1358	GLRG_03510	3.40296	2.38505	7.15865	0.00746031	0.0233478
								1359	GLRG_09170	5.97011	2.56721	14.5282	0.000138074	0.000431307		1359	GLRG_02546	-1.50835	3.56505	7.15006	0.00749615	0.0234405
								1360	GLRG_06572	1.83791	6.55859	14.5277	0.000138111	0.000431307		1360	GLRG_11444	-1.57382	5.70234	7.14843	0.00750298	0.0234405
								1361	GLRG_06036	-2.66774	10.0525	14.5276	0.00013812	0.000431307		1361	GLRG_00848	3.41733	5.65606	7.14702	0.00750888	0.0234405
								1362	GLRG_00247	-3.64945	4.90579	14.5115	0.000139306	0.000434692		1362	GLRG_08854	-1.5781	4.69243	7.14627	0.00751199	0.0234405
								1363	GLRG_10817	-2.42591	5.57701	14.5097	0.000139439	0.000434788		1363	GLRG_02673	-2.51765	4.05387	7.12931	0.00758338	0.0236459
								1364	GLRG_04150	2.5275	4.82886	14.494	0.000140609	0.000437936		1364	GLRG_03083	-0.96614	6.96689	7.12561	0.00759905	0.0236774
								1365	GLRG_05096	1.85649	6.85659	14.4934	0.000140655	0.000437936		1365	GLRG_10139	-1.43721	7.12822	7.12231	0.00761306	0.0236959
								1366	GLRG_11400	2.53305	4.45121	14.4907	0.000140852	0.00043823		1366	GLRG_08155	1.45743	4.93226	7.12149	0.00761654	0.0236959
								1367	GLRG_01562	-3.79408	6.99281	14.4811	0.000141573	0.000440152		1367	GLRG_07392	-1.12337	11.4616	7.12027	0.00762171	0.0236959
								1368	GLRG_00338	-2.2612	7.1098	14.4789	0.000141741	0.000440349		1368	GLRG_01028	3.39513	7.17201	7.11894	0.00762737	0.0236962
								1369	GLRG_02127	3.42531	3.14076	14.4708	0.000142346	0.000441906		1369	GLRG_00692	-1.1748	6.64657	7.11548	0.00764209	0.0237245
								1370	GLRG_00153	-1.93968	7.65578	14.4664	0.000142682	0.000442627		1370	GLRG_06063	-1.2045	5.13268	7.11083	0.00766196	0.0237689
								1371	GLRG_11782	-2.57419	7.03565	14.4488	0.000144022	0.000446284		1371	GLRG_10310	2.10631	5.88543	7.10812	0.00767354	0.0237766
								1372	GLRG_01816	-4.2238	2.57618	14.4482	0.000144071	0.000446284		1372	GLRG_10114	-1.45999	4.26199	7.10763	0.00767564	0.0237766
								1373	GLRG_01258	-3.08364	4.70534	14.4087	0.000147124	0.000455409		1373	GLRG_05776	-1.16565	6.99029	7.08276	0.00778292	0.0240587
								1374	GLRG_06110	-1.8812	7.66065	14.3907	0.000148532	0.000459435		1374	GLRG_11931	1.91496	3.10229	7.08158	0.00778803	0.0240587
								1375	GLRG_11683	-2.12428	5.56541	14.3875	0.000148789	0.000459892		1375	GLRG_04398	1.41327	5.41143	7.08104	0.00779039	0.0240587
								1376	GLRG_09717	3.31373	3.94288	14.3803	0.000149355	0.000461306		1376	GLRG_05592	-1.39737	4.54994	7.0801	0.00779448	0.0240587
								1377	GLRG_07870	2.06302	7.02549	14.3421	0.000152416	0.000470419		1377	GLRG_06937	-1.72246	4.4307	7.07997	0.00779503	0.0240587
								1378	GLRG_10744	3.3867	3.17558	14.3316	0.000153271	0.000472714		1378	GLRG_01375	1.56248	8.0519	7.07576	0.00781337	0.0240978
								1379	GLRG_01820	2.18884	5.54844	14.3268	0.000153662	0.000473576		1379	GLRG_06008	1.48364	4.40501	7.07309	0.007825	0.0241162
								1380	GLRG_05993	2.39063	4.03942	14.3251	0.000153799	0.000473657		1380	GLRG_08308	-1.99493	2.67866	7.07075	0.00783524	0.0241251
								1381	GLRG_11442	-2.14133	5.75178	14.312	0.000154876	0.000476538		1381	GLRG_08667	1.25427	5.37107	7.06984	0.00783924	0.0241251
								1382	GLRG_01904	2.50327	4.67305	14.311	0.000154959	0.000476538		1382	GLRG_04402	1.73994	3.77269	7.06396	0.00786499	0.0241868
								1383	GLRG_00694	3.04208	6.46985	14.2953	0.000156254	0.000480173		1383	GLRG_08202	-1.18823	5.60826	7.053	0.00791324	0.0243023
								1384	GLRG_04282	3.87213	3.99082	14.2903	0.000156668	0.000481098		1384	GLRG_03699	3.02529	2.64091	7.05188	0.00791819	0.0243023
								1385	GLRG_04722	5.85227	2.67078	14.2769	0.000157792	0.000484199		1385	GLRG_10818	1.53623	8.065	7.05155	0.00791969	0.0243023
								1386	GLRG_02579	2.70407	4.52671	14.2753	0.000157921	0.000484246		1386	GLRG_11102	1.47001	4.97217	7.05006	0.00792625	0.0243049
								1387	GLRG_04807	5.83735	2.84866	14.2514	0.000159939	0.000490079		1387	GLRG_00965	-3.18562	4.34906	7.04333	0.00795608	0.0243788
								1388	GLRG_07167	5.38092	10.379	14.245	0.000160488	0.000491407		1388	GLRG_04132	1.44518	6.79187	7.02147	0.0080538	0.0246467
								1389	GLRG_00070	-1.86986	4.62514	14.209	0.000163589	0.000500541		1389	GLRG_11213	2.11686	5.39534	7.02118	0.00805512	0.0246467
								1390	GLRG_04242	-1.97638	6.37305	14.2057	0.000163877	0.000501062		1390	GLRG_02861	-1.91154	8.12192	7.00615	0.00812302	0.0248366
								1391	GLRG_03540	-2.40699	3.33145	14.2026	0.000164144	0.000501518		1391	GLRG_06737	1.64834	5.72072	6.99249	0.00818522	0.0250088
								1392	GLRG_04418	-2.45118	2.895	14.2002	0.000164354	0.0005018		1392	GLRG_09888	4.33142	1.74991	6.98504	0.00821936	0.025095
								1393	GLRG_10901	5.66491	4.64914	14.1978	0.000164565	0.000502083		1393	GLRG_07079	1.64715	6.28798	6.97306	0.00827457	0.0252455
								1394	GLRG_06608	5.94773	2.49787	14.1848	0.000165702	0.000505189		1394	GLRG_06551	-1.53883	8.20487	6.96539	0.00831011	0.0253357
								1395	GLRG_07054	1.71678	6.13356	14.1781	0.000166294	0.000506445		1395	GLRG_11121	1.66969	6.36732	6.96188	0.00832645	0.0253654
								1396	GLRG_01554	-1.4128	11.0592	14.1774	0.000166352	0.000506445		1396	GLRG_06748	-0.989047	6.33581	6.96016	0.00833447	0.0253654
								1397	GLRG_01481	2.81749	5.4441	14.169	0.000167101	0.000507851		1397	GLRG_00635	0.980956	8.26957	6.95945	0.00833776	0.0253654
								1398	GLRG_04465	1.86371	7.18549	14.1685	0.000167145	0.000507851		1398	GLRG_06792	-1.06215	6.51808	6.95563	0.00835557	0.0254014
								1399	GLRG_04931	4.03667	5.707	14.1682	0.000167173	0.000507851		1399	GLRG_05176	1.58747	4.21848	6.95077	0.0083783	0.0254436
								1400	GLRG_11438	5.73421	2.49214	14.1617	0.00016775	0.00050924		1400	GLRG_08400	1.31288	6.24475	6.95011	0.00838142	0.0254436
								1401	GLRG_05328	-4.71063	3.91509	14.1539	0.000168451	0.000510934		1401	GLRG_06084	-1.14824	6.49748	6.94016	0.00842817	0.0255673
								1402	GLRG_07853	-2.24086	3.63382	14.1528	0.000168548	0.000510934		1402	GLRG_03862	1.48161	4.57355	6.93877	0.00843469	0.0255688
								1403	GLRG_05667	1.57307	9.35394	14.1501	0.000168787	0.000511293		1403	GLRG_11265	-1.118	7.40965	6.93242	0.00846469	0.0256414
								1404	GLRG_10104	1.45059	7.51339	14.1461	0.000169149	0.000511678		1404	GLRG_07488	1.53015	4.19428	6.92126	0.00851767	0.0257836
								1405	GLRG_06868	3.86836	3.82837	14.146	0.000169155	0.000511678		1405	GLRG_01504	1.79865	4.13989	6.91938	0.00852668	0.0257924
								1406	GLRG_04437	2.17392	6.09346	14.144	0.000169333	0.000511852		1406	GLRG_06552	1.58449	5.15876	6.91001	0.00857145	0.0259094
								1407	GLRG_08806	3.48131	3.29283	14.1415	0.00016956	0.000512176		1407	GLRG_04242	-1.35978	6.37305	6.90466	0.00859712	0.0259686
								1408	GLRG_09031	1.87412	7.50552	14.1394	0.000169748	0.000512379		1408	GLRG_02637	1.78152	4.16495	6.89547	0.00864142	0.0260838
								1409	GLRG_01161	-1.54825	7.00889	14.118	0.00017169	0.000517872		1409	GLRG_00523	2.07321	3.35902	6.89024	0.00866674	0.0261322
								1410	GLRG_05305	-1.78325	5.57796	14.1156	0.000171908	0.000518162		1410	GLRG_03680	1.14831	7.56793	6.8896	0.00866988	0.0261322
								1411	GLRG_06829	2.18472	6.37103	14.0936	0.00017393	0.000523886		1411	GLRG_06201	1.44329	5.19881	6.88836	0.00867589	0.0261322
								1412	GLRG_05083	1.75824	7.5651	14.0798	0.000175212	0.000527373		1412	GLRG_00541	1.27108	6.10309	6.88317	0.0087011	0.0261896
								1413	GLRG_06660	-2.4758	10.0628	14.0745	0.000175712	0.000528504		1413	GLRG_07921	-1.16088	6.69524	6.87513	0.00874032	0.0262844
								1414	GLRG_06792	-1.52226	6.51808	14.0719	0.000175949	0.000528844		1414	GLRG_09892	-1.59269	9.3702	6.87418	0.00874496	0.0262844
								1415	GLRG_04882	-3.30386	2.82917	14.0653	0.000176575	0.00053035		1415	GLRG_01625	-1.18526	12.4986	6.87193	0.00875602	0.026299
								1416	GLRG_09721	-2.82159	6.51254	14.0467	0.000178327	0.000535233		1416	GLRG_01731	-2.55168	2.62776	6.85967	0.0088163	0.0264614
								1417	GLRG_04442	-2.31511	3.44384	14.0448	0.000178504	0.000535386		1417	GLRG_04454	1.32267	6.72208	6.85713	0.0088288	0.0264802
								1418	GLRG_08642	-2.25397	3.5722	14.0405	0.000178918	0.000536249		1418	GLRG_09945	-1.64833	9.05503	6.84305	0.00889868	0.0266604
								1419	GLRG_11595	1.5041	6.48081	14.0322	0.000179709	0.000538241		1419	GLRG_04777	2.02495	3.95245	6.8425	0.00890143	0.0266604
								1420	GLRG_08473	-1.38055	11.7948	14.0308	0.000179838	0.000538247		1420	GLRG_02456	-0.995295	7.01516	6.83629	0.00893241	0.0267219
								1421	GLRG_04956	1.62255	8.58757	14.0289	0.000180018	0.000538408		1421	GLRG_01704	-1.31204	12.125	6.83586	0.00893454	0.0267219
								1422	GLRG_04319	2.41203	4.7792	14.0019	0.000182624	0.000545818		1422	GLRG_10958	1.30805	5.76714	6.82478	0.00899017	0.0268694
								1423	GLRG_00705	1.89043	5.33846	13.997	0.000183098	0.000546848		1423	GLRG_03883	-1.18424	8.13825	6.81993	0.00901462	0.0269235
								1424	GLRG_08540	-2.71616	4.92929	13.9942	0.000183373	0.000547287		1424	GLRG_06147	1.31022	8.00272	6.81735	0.00902766	0.0269435
								1425	GLRG_11162	3.85549	3.09762	13.9797	0.0001848	0.000551157		1425	GLRG_11973	-1.65664	4.49266	6.81227	0.00905336	0.0269723
								1426	GLRG_02632	2.62962	5.10385	13.9562	0.000187121	0.000557688		1426	GLRG_04196	-1.18724	6.68531	6.81223	0.00905356	0.0269723
								1427	GLRG_02330	-1.61699	11.0161	13.9527	0.000187464	0.00055832		1427	GLRG_05038	-1.04032	6.55274	6.81054	0.00906212	0.0269723
								1428	GLRG_02882	-2.02472	7.305	13.9338	0.000189363	0.000563581		1428	GLRG_02879	1.2407	6.26999	6.81043	0.00906271	0.0269723
								1429	GLRG_09483	1.87167	6.70099	13.9208	0.000190676	0.000567092		1429	GLRG_06142	-1.15884	6.87849	6.80478	0.0090914	0.0270388
								1430	GLRG_06842	2.77006	4.49091	13.9158	0.000191184	0.000568205		1430	GLRG_05309	1.71432	3.78698	6.80219	0.00910462	0.0270592
								1431	GLRG_08838	1.74606	7.18377	13.9095	0.000191825	0.00056971		1431	GLRG_05172	-1.08117	5.93266	6.79864	0.00912274	0.0270941
								1432	GLRG_11607	-2.26105	3.90507	13.8921	0.000193615	0.000574625		1432	GLRG_09954	1.93025	3.73013	6.78571	0.00918903	0.0272564
								1433	GLRG_11580	-2.17476	3.81854	13.8893	0.000193898	0.000575064		1433	GLRG_06093	2.19164	6.84425	6.78545	0.00919036	0.0272564
								1434	GLRG_09405	2.4863	6.47116	13.871	0.000195798	0.000580293		1434	GLRG_01427	-1.07613	7.37576	6.78424	0.00919663	0.0272564
								1435	GLRG_09958	2.15818	6.32506	13.8659	0.000196325	0.00058145		1435	GLRG_08258	1.114	7.67071	6.7768	0.00923503	0.0273511
								1436	GLRG_00207	-1.60102	7.48466	13.8521	0.000197772	0.000585328		1436	GLRG_06784	-1.0895	8.52884	6.77194	0.0092602	0.0273982
								1437	GLRG_05078	-1.47986	7.41569	13.8492	0.000198081	0.000585834		1437	GLRG_01875	1.15754	5.73806	6.77009	0.00926979	0.0273982
								1438	GLRG_04226	-2.92228	8.50968	13.8434	0.000198697	0.000587187		1438	GLRG_04350	-0.970669	8.46277	6.77	0.00927027	0.0273982
								1439	GLRG_02401	-2.39272	3.52938	13.8423	0.000198815	0.000587187		1439	GLRG_00239	-2.86869	5.13297	6.76834	0.00927894	0.027401
								1440	GLRG_09466	2.29817	5.06872	13.8091	0.000202351	0.000597217		1440	GLRG_04091	1.67354	7.5675	6.76734	0.00928409	0.027401
								1441	GLRG_06736	2.0322	5.57733	13.8063	0.000202661	0.000597715		1441	GLRG_10279	-1.03566	7.03913	6.76104	0.00931695	0.0274789
								1442	GLRG_03397	-1.45313	10.2757	13.8012	0.00020321	0.000598921		1442	GLRG_02718	1.32963	6.15836	6.75394	0.00935406	0.0275523
								1443	GLRG_08548	3.49574	4.16095	13.749	0.000208937	0.000615075		1443	GLRG_01532	-1.14802	8.12029	6.7538	0.00935481	0.0275523
								1444	GLRG_05569	-3.89305	3.48789	13.7486	0.000208981	0.000615075		1444	GLRG_08468	1.445	4.79665	6.75036	0.0093729	0.0275864
								1445	GLRG_01868	3.34503	3.62811	13.7426	0.00020964	0.000616588		1445	GLRG_04730	-1.02592	10.0004	6.74731	0.00938889	0.027603
								1446	GLRG_07013	1.893	5.95367	13.7341	0.000210592	0.00061896		1446	GLRG_05323	-2.33819	4.32444	6.74662	0.00939253	0.027603
								1447	GLRG_09315	-1.5835	6.64078	13.7227	0.000211874	0.000622297		1447	GLRG_08392	-1.14424	10.1382	6.74558	0.009398	0.027603
								1448	GLRG_06626	2.49246	6.17813	13.7076	0.000213585	0.000626889		1448	GLRG_00473	-1.7421	3.8973	6.7362	0.00944757	0.0277285
								1449	GLRG_11214	6.00743	2.60032	13.6956	0.000214959	0.000630487		1449	GLRG_09755	1.4301	6.01363	6.73503	0.00945378	0.0277285
								1450	GLRG_00415	3.54958	3.72327	13.6895	0.00021566	0.000632106		1450	GLRG_01496	-1.01279	6.58871	6.71808	0.00954404	0.0279739
								1451	GLRG_11252	2.28964	4.39129	13.6829	0.000216416	0.000633886		1451	GLRG_02039	-2.2654	5.78937	6.7122	0.00957554	0.0280469
								1452	GLRG_10026	1.84917	5.83866	13.678	0.000216985	0.000634916		1452	GLRG_03952	-1.00262	8.11236	6.70469	0.00961595	0.0281459
								1453	GLRG_09146	2.20143	8.5316	13.6773	0.000217067	0.000634916		1453	GLRG_08147	-1.05441	7.12897	6.69897	0.00964684	0.0281979
								1454	GLRG_10430	2.0597	4.8402	13.6469	0.00022061	0.000644836		1454	GLRG_01927	2.45311	2.25174	6.69837	0.00965008	0.0281979
								1455	GLRG_04884	1.77859	7.06991	13.6356	0.000221931	0.000648253		1455	GLRG_09683	2.70468	3.48329	6.69772	0.00965364	0.0281979
								1456	GLRG_01523	-1.53525	5.44094	13.632	0.000222364	0.000649072		1456	GLRG_04468	2.18857	7.25825	6.6962	0.00966188	0.0282026
								1457	GLRG_00481	2.82431	4.72095	13.6297	0.000222633	0.000649411		1457	GLRG_05640	-1.03863	6.6117	6.69443	0.00967146	0.0282092
								1458	GLRG_02034	-2.61456	3.97309	13.6261	0.000223059	0.000650207		1458	GLRG_00958	2.90859	2.05853	6.69333	0.0096774	0.0282092
								1459	GLRG_09233	2.66537	4.15627	13.6168	0.000224171	0.000652999		1459	GLRG_05499	2.36264	4.01399	6.68657	0.00971421	0.0282854
								1460	GLRG_05914	-3.32806	5.86539	13.6068	0.000225367	0.000656035		1460	GLRG_01556	-1.43933	4.80333	6.68608	0.00971686	0.0282854
								1461	GLRG_04398	2.05789	5.41143	13.5995	0.000226249	0.000657862		1461	GLRG_06735	1.68455	4.39669	6.67894	0.00975587	0.0283779
								1462	GLRG_11320	-1.89003	4.01997	13.599	0.000226305	0.000657862		1462	GLRG_04870	-1.08123	6.15359	6.67782	0.00976199	0.0283779
								1463	GLRG_09694	-2.55105	6.67308	13.5925	0.000227095	0.00065971		1463	GLRG_09793	1.66021	3.95163	6.66824	0.00981463	0.0285018
								1464	GLRG_11556	2.2901	6.03528	13.5887	0.000227553	0.000660586		1464	GLRG_10189	-1.04661	6.60703	6.66762	0.00981802	0.0285018
								1465	GLRG_06444	1.60346	6.77995	13.5856	0.000227926	0.00066122		1465	GLRG_02391	-1.29974	4.43793	6.66351	0.00984068	0.0285481
								1466	GLRG_06481	3.57294	6.00777	13.5812	0.000228458	0.00066205		1466	GLRG_11585	-1.70086	6.83998	6.65739	0.00987454	0.0286267
								1467	GLRG_09484	1.95919	5.58475	13.5807	0.000228524	0.00066205		1467	GLRG_04236	1.36229	5.37873	6.65415	0.00989249	0.0286592
								1468	GLRG_05546	-2.38356	2.75953	13.5778	0.00022888	0.00066263		1468	GLRG_01198	-1.69953	4.3331	6.64543	0.00994105	0.0287803
								1469	GLRG_01639	2.83584	3.84676	13.5632	0.000230668	0.000667216		1469	GLRG_00972	1.36174	5.4809	6.62423	0.0100601	0.029105
								1470	GLRG_07854	-2.17536	4.36171	13.5617	0.000230845	0.000667216		1470	GLRG_09686	-2.64247	4.58609	6.62227	0.0100711	0.0291172
								1471	GLRG_05859	3.01991	3.41553	13.561	0.000230935	0.000667216		1471	GLRG_10446	-1.40594	5.73456	6.6209	0.0100789	0.0291199
								1472	GLRG_02997	-1.59452	5.84563	13.5437	0.00023307	0.000672928		1472	GLRG_03109	1.40614	6.48075	6.61943	0.0100872	0.0291241
								1473	GLRG_07823	2.7838	4.22618	13.5273	0.000235123	0.000678392		1473	GLRG_03796	-0.936302	6.79071	6.61439	0.0101158	0.0291868
								1474	GLRG_10828	3.8926	2.89153	13.5257	0.000235314	0.000678484		1474	GLRG_11668	1.70861	5.67741	6.6042	0.0101739	0.0293344
								1475	GLRG_11931	3.36845	3.10229	13.5228	0.000235683	0.000679087		1475	GLRG_03940	-1.04121	6.33189	6.6025	0.0101836	0.0293424
								1476	GLRG_07262	2.36802	5.81609	13.5149	0.000236671	0.000681471		1476	GLRG_03885	-1.1295	5.76431	6.59491	0.0102271	0.0294479
								1477	GLRG_00336	5.72489	2.418	13.5088	0.000237448	0.00068294		1477	GLRG_02418	-1.05793	7.68851	6.59129	0.0102479	0.0294879
								1478	GLRG_05848	1.69622	6.97123	13.5084	0.000237502	0.00068294		1478	GLRG_05088	-1.07992	6.84919	6.58807	0.0102664	0.0295212
								1479	GLRG_07288	-3.55448	3.52127	13.5027	0.000238225	0.000684554		1479	GLRG_09261	1.58609	5.21879	6.58297	0.0102959	0.029586
								1480	GLRG_09767	2.92311	3.65525	13.4931	0.000239448	0.000687603		1480	GLRG_03741	2.41339	5.18247	6.56677	0.01039	0.0298363
								1481	GLRG_09049	-1.33899	7.85956	13.4917	0.000239622	0.000687638		1481	GLRG_02813	-1.1536	6.05338	6.56541	0.010398	0.0298389
								1482	GLRG_04545	2.75727	3.95059	13.4824	0.000240809	0.000690578		1482	GLRG_10349	-1.08977	8.07449	6.55677	0.0104486	0.0299466
								1483	GLRG_11373	1.9309	6.48206	13.4758	0.000241656	0.00069254		1483	GLRG_09632	-2.4575	2.84913	6.5566	0.0104496	0.0299466
								1484	GLRG_00156	-2.33115	8.04545	13.4742	0.00024187	0.000692687		1484	GLRG_04469	0.915318	9.0215	6.55104	0.0104823	0.03002
								1485	GLRG_11549	-2.57341	4.43458	13.4698	0.000242438	0.000693847		1485	GLRG_06327	-1.13	8.80342	6.53687	0.0105661	0.0302396
								1486	GLRG_05170	-1.51165	6.56526	13.4601	0.000243697	0.000696981		1486	GLRG_00749	1.50536	4.33613	6.53403	0.010583	0.0302676
								1487	GLRG_05484	2.34308	8.57551	13.4468	0.00024542	0.000701436		1487	GLRG_05969	-0.925894	10.5843	6.51621	0.0106896	0.0305519
								1488	GLRG_09821	-1.9428	3.8702	13.4429	0.000245931	0.000702424		1488	GLRG_05752	-0.986889	7.44681	6.51105	0.0107206	0.0306201
								1489	GLRG_04469	1.32627	9.0215	13.4236	0.000248484	0.000709239		1489	GLRG_05046	1.22534	6.33486	6.50924	0.0107316	0.0306307
								1490	GLRG_11138	3.22819	4.75339	13.3849	0.000253656	0.000723516		1490	GLRG_00755	-1.05617	7.64181	6.50314	0.0107684	0.0307153
								1491	GLRG_06355	-2.29557	4.44249	13.3817	0.000254093	0.000724276		1491	GLRG_00804	1.08199	7.58838	6.49792	0.0108	0.0307848
								1492	GLRG_08359	2.78273	4.11	13.3711	0.000255527	0.000727876		1492	GLRG_03073	-1.13092	6.25845	6.49637	0.0108095	0.0307911
								1493	GLRG_00043	1.95306	5.73236	13.3624	0.000256715	0.000729952		1493	GLRG_09243	-1.73978	9.54303	6.4894	0.010852	0.0308894
								1494	GLRG_09505	-1.41383	7.52638	13.3622	0.000256743	0.000729952		1494	GLRG_02367	-1.26865	5.44874	6.48832	0.0108585	0.0308894
								1495	GLRG_03345	3.11763	4.79244	13.362	0.000256771	0.000729952		1495	GLRG_01554	-0.946047	11.0592	6.48364	0.0108872	0.0309371
								1496	GLRG_09749	2.52665	6.02325	13.3491	0.000258543	0.000734497		1496	GLRG_09033	-1.43413	6.59733	6.48245	0.0108944	0.0309371
								1497	GLRG_07676	-1.51642	6.47906	13.3384	0.000260024	0.00073821		1497	GLRG_01029	-1.65916	8.19873	6.48201	0.0108971	0.0309371
								1498	GLRG_05828	-4.69588	3.68325	13.3228	0.000262195	0.000743878		1498	GLRG_04853	1.68438	4.6528	6.47893	0.0109161	0.0309499
								1499	GLRG_09474	-2.46763	3.45994	13.2945	0.000266184	0.00075469		1499	GLRG_02212	-1.07779	5.67571	6.4789	0.0109162	0.0309499
								1500	GLRG_06356	-3.34502	5.98453	13.2724	0.000269342	0.000763137		1500	GLRG_09687	1.74074	5.99656	6.47641	0.0109316	0.0309728
								1501	GLRG_09900	2.88435	5.61691	13.2532	0.000272116	0.000770481		1501	GLRG_07893	-1.40572	3.76493	6.47159	0.0109612	0.0310362
								1502	GLRG_09123	-2.77725	4.33439	13.2488	0.000272755	0.000771777		1502	GLRG_04192	2.69461	3.71358	6.46328	0.0110126	0.0311609
								1503	GLRG_06540	2.04085	6.61209	13.2363	0.000274586	0.00077644		1503	GLRG_05999	1.85991	6.84575	6.45232	0.0110808	0.0313256
								1504	GLRG_03000	1.78738	6.4906	13.2212	0.000276805	0.000782196		1504	GLRG_02974	-1.62568	2.99923	6.45155	0.0110856	0.0313256
								1505	GLRG_07424	-3.65675	5.20427	13.2192	0.000277089	0.000782478		1505	GLRG_04977	-1.54247	4.60056	6.44142	0.0111489	0.0314837
								1506	GLRG_03863	2.44058	5.49932	13.1764	0.00028349	0.000800021		1506	GLRG_00693	-0.978998	7.60395	6.43935	0.0111619	0.0314995
								1507	GLRG_07348	1.57479	6.98663	13.1624	0.000285622	0.000805331		1507	GLRG_04545	1.66478	3.95059	6.4308	0.0112158	0.0316304
								1508	GLRG_05215	-1.4787	7.01408	13.1616	0.00028575	0.000805331		1508	GLRG_03150	-1.03625	7.46664	6.42538	0.0112501	0.0317061
								1509	GLRG_09720	3.32058	3.81348	13.1565	0.000286522	0.000806969		1509	GLRG_11168	2.00452	3.2293	6.41447	0.0113194	0.0318803
								1510	GLRG_06864	3.52851	4.0468	13.1546	0.000286818	0.000807268		1510	GLRG_08398	1.14336	6.47093	6.41146	0.0113386	0.0319133
								1511	GLRG_04575	2.4663	6.67036	13.1187	0.000292364	0.000822335		1511	GLRG_00472	2.58841	3.32569	6.40067	0.0114077	0.032067
								1512	GLRG_06555	2.23412	7.92655	13.1164	0.000292724	0.000822766		1512	GLRG_09341	4.25908	1.94887	6.3996	0.0114146	0.032067
								1513	GLRG_04578	-1.79751	5.42383	13.1152	0.000292905	0.000822766		1513	GLRG_02699	1.11193	6.10083	6.39834	0.0114227	0.032067
								1514	GLRG_07347	5.64512	2.39399	13.1051	0.000294488	0.000826667		1514	GLRG_02897	2.04445	4.13654	6.39824	0.0114234	0.032067
								1515	GLRG_02623	1.83884	6.86137	13.1025	0.000294908	0.0008273		1515	GLRG_08455	-1.05789	6.82325	6.38337	0.0115195	0.0323153
								1516	GLRG_09243	-2.54009	9.54303	13.0957	0.000295977	0.000829751		1516	GLRG_11086	-1.05561	9.00568	6.37407	0.01158	0.0324565
								1517	GLRG_11866	-2.83213	4.93914	13.0911	0.000296699	0.000830766		1517	GLRG_01280	-1.11264	11.3035	6.37329	0.0115851	0.0324565
								1518	GLRG_06250	2.93551	3.42699	13.0909	0.00029673	0.000830766		1518	GLRG_00727	-1.06814	6.45759	6.37166	0.0115957	0.0324649
								1519	GLRG_04132	2.03565	6.79187	13.089	0.000297034	0.000831071		1519	GLRG_10284	2.85335	2.22755	6.36721	0.0116248	0.0325249
								1520	GLRG_00775	3.84741	4.60829	13.0863	0.000297456	0.000831704		1520	GLRG_02987	-0.943858	8.76895	6.34944	0.0117419	0.0328309
								1521	GLRG_05716	6.49421	2.96401	13.083	0.000297983	0.000832627		1521	GLRG_06591	-0.964547	8.96353	6.34589	0.0117654	0.032875
								1522	GLRG_02437	2.24033	5.13023	13.062	0.000301352	0.00084145		1522	GLRG_01196	1.6852	5.32888	6.34374	0.0117796	0.0328891
								1523	GLRG_07529	2.33898	6.07805	13.0608	0.000301536	0.00084145		1523	GLRG_03868	1.15282	7.72405	6.34279	0.0117859	0.0328891
								1524	GLRG_10899	4.21484	3.20752	13.0508	0.000303155	0.000845413		1524	GLRG_00571	-1.00424	8.022	6.34101	0.0117978	0.0329006
								1525	GLRG_07118	2.68561	3.88735	13.014	0.000309175	0.000861621		1525	GLRG_03690	1.87122	3.43902	6.33276	0.0118527	0.0330323
								1526	GLRG_07333	-1.6301	9.01076	13.0128	0.000309373	0.000861621		1526	GLRG_04775	1.55031	5.39832	6.32481	0.011906	0.033159
								1527	GLRG_01859	-1.6915	7.32126	13.0088	0.000310029	0.000862762		1527	GLRG_07983	1.8601	6.7781	6.32275	0.0119198	0.0331757
								1528	GLRG_01949	-2.40067	3.01658	13.0075	0.000310247	0.000862762		1528	GLRG_10403	-0.992653	7.79305	6.31436	0.0119764	0.0333113
								1529	GLRG_11863	-3.14095	2.90753	13.0066	0.000310391	0.000862762		1529	GLRG_11050	-2.68548	5.50288	6.30879	0.0120141	0.0333495
								1530	GLRG_09310	-2.4709	4.43147	12.998	0.000311824	0.000866178		1530	GLRG_06446	-1.0186	11.1519	6.30819	0.0120182	0.0333495
								1531	GLRG_11307	5.62063	2.61784	12.9934	0.000312597	0.000867757		1531	GLRG_00280	2.46465	2.59644	6.30728	0.0120243	0.0333495
								1532	GLRG_11650	-1.62923	6.17361	12.9806	0.000314739	0.000873134		1532	GLRG_09599	-1.32232	4.54287	6.30642	0.0120302	0.0333495
								1533	GLRG_07252	-1.6367	5.77692	12.9751	0.000315656	0.000875106		1533	GLRG_02773	1.74094	3.3521	6.30575	0.0120347	0.0333495
								1534	GLRG_01901	-2.80076	9.65437	12.946	0.0003206	0.000888233		1534	GLRG_00964	1.21172	4.97976	6.30538	0.0120372	0.0333495
								1535	GLRG_03790	3.76164	3.16819	12.9164	0.000325711	0.000901806		1535	GLRG_02769	-1.15533	8.10113	6.30072	0.0120689	0.0334155
								1536	GLRG_05116	-1.44298	12.1781	12.8996	0.000328652	0.000909356		1536	GLRG_04981	-0.921941	6.95324	6.29749	0.0120909	0.0334546
								1537	GLRG_09301	2.65053	7.48056	12.8916	0.000330061	0.00091266		1537	GLRG_06328	-1.0644	6.20044	6.29552	0.0121044	0.0334701
								1538	GLRG_11987	-3.29307	3.95914	12.8871	0.000330856	0.000914264		1538	GLRG_05801	-1.09223	6.32338	6.28791	0.0121564	0.0335923
								1539	GLRG_06806	-2.04587	4.23243	12.8783	0.000332415	0.000917976		1539	GLRG_00440	0.91691	7.47825	6.28086	0.0122049	0.0337042
								1540	GLRG_02789	1.77115	7.37341	12.8743	0.000333117	0.000919316		1540	GLRG_09532	-1.84216	3.6458	6.27407	0.0122518	0.0338117
								1541	GLRG_04267	3.8065	5.24307	12.8661	0.000334588	0.000922777		1541	GLRG_03259	-1.46657	6.977	6.27143	0.01227	0.03384
								1542	GLRG_00977	3.64848	3.41784	12.8587	0.000335911	0.000925826		1542	GLRG_05840	-3.37482	3.00649	6.26857	0.0122898	0.0338728
								1543	GLRG_09494	-2.9208	4.59715	12.8486	0.000337728	0.000930228		1543	GLRG_03050	-2.48339	3.84633	6.26504	0.0123143	0.0338981
								1544	GLRG_04346	-4.29051	2.62413	12.8474	0.000337957	0.000930258		1544	GLRG_08472	-1.9962	5.93957	6.26495	0.012315	0.0338981
								1545	GLRG_07175	-2.5186	5.12669	12.8432	0.0003387	0.0009317		1545	GLRG_08243	-1.23213	9.37172	6.26363	0.0123241	0.0339014
								1546	GLRG_00817	3.02979	3.94999	12.8391	0.000339445	0.000933143		1546	GLRG_08331	1.2698	5.45898	6.25089	0.0124131	0.0341239
								1547	GLRG_07833	1.62136	7.68782	12.8295	0.000341192	0.000937341		1547	GLRG_00147	-1.08581	6.72596	6.23896	0.012497	0.0343323
								1548	GLRG_02085	2.45228	5.15316	12.8257	0.000341883	0.000938632		1548	GLRG_01446	-1.00303	6.49068	6.23319	0.0125378	0.0344222
								1549	GLRG_10699	-3.69737	3.90553	12.8237	0.000342263	0.000939069		1549	GLRG_10679	-1.36621	8.14508	6.2311	0.0125526	0.0344248
								1550	GLRG_04944	-2.62059	2.76472	12.8158	0.000343701	0.000942405		1550	GLRG_09106	-1.42149	8.57937	6.23077	0.0125549	0.0344248
								1551	GLRG_11009	2.36913	6.13152	12.793	0.000347925	0.000952815		1551	GLRG_11369	1.29433	6.02835	6.22742	0.0125787	0.0344577
								1552	GLRG_06908	-1.32235	11.4448	12.7929	0.000347946	0.000952815		1552	GLRG_05206	-1.0756	7.0906	6.22679	0.0125831	0.0344577
								1553	GLRG_09755	2.05917	6.01363	12.7765	0.000351001	0.000960563		1553	GLRG_00783	3.16585	2.40503	6.22475	0.0125977	0.0344753
								1554	GLRG_01875	1.67091	5.73806	12.7723	0.000351783	0.000962085		1554	GLRG_01952	-3.00637	3.91817	6.22227	0.0126153	0.0345014
								1555	GLRG_06948	5.01165	6.37766	12.77	0.000352227	0.000962679		1555	GLRG_10000	-1.14172	6.58105	6.21971	0.0126336	0.0345291
								1556	GLRG_08995	3.21319	4.60687	12.7589	0.000354328	0.000967798		1556	GLRG_11185	2.78405	1.99857	6.20974	0.0127049	0.0346827
								1557	GLRG_07877	-4.19249	5.14103	12.7545	0.000355162	0.000969452		1557	GLRG_03788	-1.09521	9.6648	6.20958	0.0127061	0.0346827
								1558	GLRG_04619	-1.78232	5.64897	12.7372	0.000358452	0.000977805		1558	GLRG_10507	1.63738	3.24895	6.20653	0.012728	0.0347201
								1559	GLRG_05541	-1.96688	6.61453	12.7323	0.000359388	0.000979731		1559	GLRG_06764	-1.00587	6.73036	6.20256	0.0127566	0.0347757
								1560	GLRG_07783	-2.12357	5.78293	12.73	0.000359831	0.000980309		1560	GLRG_02800	-2.19945	2.15721	6.19695	0.0127971	0.0348611
								1561	GLRG_01514	3.06701	4.82052	12.7279	0.000360234	0.000980777		1561	GLRG_00882	1.49509	4.13319	6.19572	0.0128059	0.0348611
								1562	GLRG_06802	-2.22523	7.50682	12.7244	0.000360907	0.000981981		1562	GLRG_06407	-1.72974	6.80759	6.19482	0.0128125	0.0348611
								1563	GLRG_07937	1.82396	6.95273	12.7132	0.000363089	0.000986977		1563	GLRG_02589	1.31004	7.02107	6.1933	0.0128235	0.0348687
								1564	GLRG_05978	6.44032	2.82202	12.7126	0.000363207	0.000986977		1564	GLRG_01247	0.986689	6.99198	6.19198	0.012833	0.0348724
								1565	GLRG_00202	2.75553	5.03426	12.7068	0.000364332	0.0009894		1565	GLRG_00415	1.98947	3.72327	6.18769	0.0128642	0.0349134
								1566	GLRG_11096	-2.47613	8.49825	12.7008	0.000365496	0.000991928		1566	GLRG_05278	2.10556	7.01149	6.18684	0.0128704	0.0349134
								1567	GLRG_08229	-1.37036	9.49931	12.6736	0.000370852	0.00100582		1567	GLRG_10714	2.45757	5.7438	6.18651	0.0128728	0.0349134
								1568	GLRG_09430	-1.9432	6.87599	12.6708	0.000371419	0.00100672		1568	GLRG_00363	2.1332	2.7296	6.17578	0.0129511	0.0351034
								1569	GLRG_11668	2.48244	5.67741	12.6515	0.000375271	0.00101651		1569	GLRG_08181	1.18481	5.48566	6.17342	0.0129684	0.0351279
								1570	GLRG_06975	-1.44668	6.69131	12.6449	0.000376594	0.00101944		1570	GLRG_03234	-1.14644	7.41806	6.16665	0.0130181	0.03524
								1571	GLRG_09970	-1.79815	8.352	12.6345	0.000378696	0.00102412		1571	GLRG_05457	-0.995855	6.90285	6.16492	0.0130308	0.0352473
								1572	GLRG_00993	1.98904	5.79322	12.6339	0.000378806	0.00102412		1572	GLRG_10359	1.21321	5.44954	6.16404	0.0130373	0.0352473
								1573	GLRG_07710	-1.71035	4.75956	12.6311	0.000379383	0.00102503		1573	GLRG_10574	-1.13804	7.11245	6.15816	0.0130807	0.0353421
								1574	GLRG_10690	-4.73717	4.70704	12.6295	0.000379704	0.00102525		1574	GLRG_04045	-0.944919	12.1052	6.1548	0.0131056	0.0353868
								1575	GLRG_09626	2.35136	7.64198	12.6112	0.000383433	0.00103466		1575	GLRG_05712	3.21733	2.3907	6.15359	0.0131145	0.0353884
								1576	GLRG_09621	2.40218	4.485	12.5789	0.000390136	0.00105208		1576	GLRG_10202	1.78158	7.60213	6.14981	0.0131426	0.0354417
								1577	GLRG_11847	-3.98556	4.54411	12.5751	0.000390928	0.00105355		1577	GLRG_01627	-0.982617	10.0664	6.13301	0.0132681	0.0357573
								1578	GLRG_02122	2.50157	8.56201	12.5715	0.000391674	0.00105489		1578	GLRG_11751	-1.76525	3.28949	6.12579	0.0133224	0.035881
								1579	GLRG_00310	2.57531	4.01577	12.5532	0.000395522	0.00106458		1579	GLRG_03246	-1.75976	3.68791	6.12224	0.0133492	0.0359058
								1580	GLRG_07022	-2.04596	8.6356	12.5499	0.000396223	0.00106579		1580	GLRG_00525	1.82236	6.35433	6.12201	0.0133509	0.0359058
								1581	GLRG_02675	-1.42328	9.93331	12.5428	0.000397745	0.00106921		1581	GLRG_03876	1.69847	8.12293	6.12121	0.0133569	0.0359058
								1582	GLRG_05050	-1.52665	6.72116	12.5403	0.000398276	0.00106996		1582	GLRG_05833	1.91413	2.89233	6.11716	0.0133876	0.0359653
								1583	GLRG_07244	1.65276	7.50086	12.5374	0.000398888	0.00107093		1583	GLRG_09774	-1.06691	6.06323	6.1158	0.0133979	0.0359703
								1584	GLRG_07901	-4.37662	2.84513	12.5271	0.00040109	0.00107573		1584	GLRG_07586	2.02818	8.45857	6.11236	0.013424	0.0360176
								1585	GLRG_08786	-1.44768	11.4189	12.5267	0.000401183	0.00107573		1585	GLRG_05239	-2.42987	5.95936	6.11073	0.0134364	0.0360282
								1586	GLRG_02201	-2.61698	4.14565	12.5163	0.000403414	0.00108103		1586	GLRG_05470	2.11616	2.96511	6.10959	0.0134451	0.0360287
								1587	GLRG_10021	-1.35251	6.84808	12.4832	0.000410625	0.00109966		1587	GLRG_10470	1.55321	4.27141	6.10599	0.0134724	0.0360792
								1588	GLRG_09319	3.17874	3.42047	12.48	0.00041134	0.00110088		1588	GLRG_04688	1.0753	5.63446	6.10157	0.0135062	0.0361469
								1589	GLRG_10975	3.14353	4.58244	12.4649	0.00041468	0.00110912		1589	GLRG_03495	-0.933974	10.8719	6.08775	0.0136123	0.0364079
								1590	GLRG_01952	-4.39265	3.91817	12.4474	0.000418572	0.00111883		1590	GLRG_11081	-1.40899	5.00872	6.07747	0.0136916	0.0365971
								1591	GLRG_05747	-2.01233	6.39259	12.4369	0.000420924	0.0011244		1591	GLRG_00637	-0.934742	8.6015	6.07026	0.0137477	0.0367239
								1592	GLRG_03200	-2.14563	3.4888	12.4316	0.000422133	0.00112693		1592	GLRG_00077	-1.0702	5.57174	6.0691	0.0137567	0.0367248
								1593	GLRG_00611	-1.38275	8.39246	12.4288	0.000422757	0.00112788		1593	GLRG_03656	-1.13405	5.57988	6.06671	0.0137753	0.0367515
								1594	GLRG_09892	-2.17893	9.3702	12.4056	0.000428059	0.00114131		1594	GLRG_10986	1.85005	4.70358	6.05598	0.0138593	0.0369298
								1595	GLRG_10301	-1.9303	4.67554	12.3957	0.000430322	0.00114662		1595	GLRG_07718	2.55119	2.28805	6.05595	0.0138595	0.0369298
								1596	GLRG_01139	3.79211	2.8227	12.385	0.000432804	0.00115252		1596	GLRG_03832	-1.17855	5.38508	6.05363	0.0138777	0.0369551
								1597	GLRG_06691	3.76702	2.88719	12.3675	0.000436871	0.00116262		1597	GLRG_02340	2.0389	3.90925	6.04929	0.0139119	0.037023
								1598	GLRG_05869	1.72578	5.39729	12.3637	0.000437761	0.00116426		1598	GLRG_05305	-1.16813	5.57796	6.04769	0.0139245	0.0370333
								1599	GLRG_00824	2.42073	4.90691	12.3393	0.000443516	0.00117883		1599	GLRG_03226	-1.15326	6.85327	6.04419	0.0139522	0.0370615
								1600	GLRG_10721	5.60958	2.37873	12.3329	0.000445054	0.00118217		1600	GLRG_04501	-0.966138	9.80419	6.04413	0.0139526	0.0370615
								1601	GLRG_09084	2.97512	3.37763	12.3285	0.000446104	0.00118422		1601	GLRG_01987	-0.987581	6.28734	6.02841	0.0140774	0.0373698
								1602	GLRG_00787	2.53392	4.93766	12.3263	0.000446622	0.00118486		1602	GLRG_06301	-1.03616	6.56544	6.02108	0.014136	0.0375019
								1603	GLRG_01008	2.83013	3.77418	12.3176	0.000448703	0.00118964		1603	GLRG_02223	-2.48304	3.4836	6.01981	0.0141462	0.0375054
								1604	GLRG_09124	-3.92158	4.36007	12.3143	0.000449501	0.00119101		1604	GLRG_09631	-1.1755	5.34644	6.01519	0.0141833	0.0375804
								1605	GLRG_04285	2.19732	7.0666	12.3096	0.00045064	0.00119328		1605	GLRG_05171	-1.21499	4.94028	6.01404	0.0141925	0.0375815
								1606	GLRG_05067	-1.50152	6.60202	12.3026	0.000452339	0.00119704		1606	GLRG_08806	1.81488	3.29283	6.01274	0.0142029	0.0375856
								1607	GLRG_00767	-2.95376	6.29199	12.2826	0.000457196	0.00120914		1607	GLRG_03540	-1.60627	3.33145	6.00523	0.0142635	0.0377224
								1608	GLRG_00077	-1.5112	5.57174	12.2662	0.000461233	0.0012188		1608	GLRG_05963	1.71661	5.95205	6.00197	0.0142899	0.0377508
								1609	GLRG_10220	1.69261	5.55569	12.2654	0.000461424	0.0012188		1609	GLRG_02004	-1.05041	7.53111	6.00171	0.014292	0.0377508
								1610	GLRG_05175	2.66788	7.59064	12.26	0.000462764	0.00122126		1610	GLRG_09797	-2.61287	2.39868	5.99996	0.0143062	0.0377647
								1611	GLRG_11859	-2.19738	6.88404	12.2594	0.000462929	0.00122126		1611	GLRG_11054	1.83172	3.48062	5.99785	0.0143233	0.0377687
								1612	GLRG_10290	3.17005	3.26157	12.254	0.000464272	0.00122361		1612	GLRG_03304	-0.961809	7.56871	5.99759	0.0143255	0.0377687
								1613	GLRG_07738	-2.04065	6.65838	12.2535	0.000464396	0.00122361		1613	GLRG_10788	2.46046	2.37587	5.99612	0.0143374	0.0377768
								1614	GLRG_03030	-1.38091	6.60229	12.23	0.000470274	0.00123774		1614	GLRG_01507	-0.938866	6.65314	5.99102	0.0143789	0.0378626
								1615	GLRG_09655	-1.783	7.46096	12.2297	0.000470342	0.00123774		1615	GLRG_03297	-0.949944	7.03188	5.98137	0.0144577	0.0380467
								1616	GLRG_03844	1.56042	6.01139	12.2261	0.000471266	0.00123941		1616	GLRG_05547	-3.03758	3.27367	5.97771	0.0144878	0.0381022
								1617	GLRG_05666	-2.3594	3.48052	12.2228	0.000472084	0.00124079		1617	GLRG_02232	-1.08633	11.4877	5.96867	0.0145622	0.0382705
								1618	GLRG_09880	2.27456	4.45526	12.1968	0.000478715	0.00125744		1618	GLRG_04580	-1.06995	5.41744	5.96776	0.0145698	0.0382705
								1619	GLRG_11498	-3.06483	5.29006	12.1923	0.000479872	0.0012597		1619	GLRG_05158	-1.08998	7.28979	5.96213	0.0146164	0.0383587
								1620	GLRG_03472	2.24955	5.20073	12.1867	0.000481321	0.00126273		1620	GLRG_08756	-0.944413	7.32272	5.96152	0.0146214	0.0383587
								1621	GLRG_01405	-1.76412	5.23484	12.1811	0.000482767	0.00126528		1621	GLRG_01131	1.89115	2.8354	5.95999	0.0146341	0.0383682
								1622	GLRG_04693	6.37747	2.76894	12.1806	0.00048289	0.00126528		1622	GLRG_00229	-1.43777	9.75499	5.95711	0.014658	0.0383956
								1623	GLRG_01493	-1.38748	9.30392	12.1768	0.000483873	0.00126707		1623	GLRG_07233	1.23153	5.39056	5.95656	0.0146626	0.0383956
								1624	GLRG_03381	3.13967	3.2912	12.1639	0.000487229	0.00127508		1624	GLRG_05235	-0.959488	7.64767	5.95218	0.0146991	0.0384382
								1625	GLRG_07292	-1.4383	7.66004	12.1547	0.000489651	0.00128062		1625	GLRG_07473	-1.04217	10.6841	5.95152	0.0147046	0.0384382
								1626	GLRG_07697	-3.35883	6.66046	12.1381	0.000494015	0.0012908		1626	GLRG_06632	1.34169	4.20503	5.95119	0.0147073	0.0384382
								1627	GLRG_06197	-2.34853	3.85943	12.1376	0.000494148	0.0012908		1627	GLRG_02040	-1.89765	5.77598	5.95027	0.0147151	0.0384382
								1628	GLRG_03320	-1.66991	4.89732	12.1344	0.000495003	0.00129224		1628	GLRG_09604	2.81061	2.49831	5.94864	0.0147286	0.0384444
								1629	GLRG_07211	-2.94125	6.3578	12.1217	0.000498393	0.00130029		1629	GLRG_04194	-1.06811	5.31308	5.94782	0.0147355	0.0384444
								1630	GLRG_11927	-2.62581	8.58143	12.1155	0.000500054	0.00130382		1630	GLRG_04302	-1.03923	7.08075	5.94624	0.0147487	0.0384551
								1631	GLRG_05688	2.58364	4.38017	12.1032	0.000503361	0.00131164		1631	GLRG_05562	-1.08716	7.8201	5.94014	0.0147998	0.0385451
								1632	GLRG_10414	-1.99463	6.58894	12.0888	0.000507244	0.00132095		1632	GLRG_00629	-1.01832	7.04761	5.93932	0.0148068	0.0385451
								1633	GLRG_02272	1.48465	6.12113	12.0773	0.000510405	0.00132837		1633	GLRG_11625	-2.11308	8.10541	5.93847	0.0148139	0.0385451
								1634	GLRG_08965	-1.70329	5.46592	12.0706	0.000512234	0.00133211		1634	GLRG_11856	2.05677	2.73394	5.93781	0.0148195	0.0385451
								1635	GLRG_01020	-3.39551	3.97511	12.0695	0.000512524	0.00133211		1635	GLRG_05486	-1.08949	11.0042	5.93602	0.0148345	0.0385605
								1636	GLRG_09968	-2.01687	4.82344	12.0686	0.000512786	0.00133211		1636	GLRG_03755	-0.956948	8.09034	5.93383	0.014853	0.038585
								1637	GLRG_04383	-2.33882	2.95601	12.0658	0.00051355	0.00133328		1637	GLRG_01444	-0.989523	7.00882	5.93134	0.014874	0.0386159
								1638	GLRG_09705	2.66564	4.73905	12.0619	0.000514628	0.00133527		1638	GLRG_11104	1.90704	3.21357	5.92919	0.014892	0.0386393
								1639	GLRG_06062	-1.51224	6.02676	12.0468	0.0005188	0.00134527		1639	GLRG_05422	1.19304	6.18457	5.9274	0.0149072	0.0386551
								1640	GLRG_04246	1.78215	5.61785	12.0374	0.000521443	0.0013513		1640	GLRG_00310	1.53424	4.01577	5.92518	0.014926	0.0386803
								1641	GLRG_06832	-2.08375	7.34584	12.0246	0.000525021	0.00135974		1641	GLRG_01606	-0.946931	7.0661	5.92054	0.0149654	0.0387523
								1642	GLRG_07137	2.14261	5.90427	11.9766	0.000538723	0.00139438		1642	GLRG_04351	1.41049	7.54699	5.91964	0.014973	0.0387523
								1643	GLRG_02020	2.17064	4.42314	11.9708	0.000540407	0.00139789		1643	GLRG_10602	-0.893014	11.2901	5.91868	0.0149812	0.0387523
								1644	GLRG_11081	-1.97945	5.00872	11.9572	0.000544367	0.00140728		1644	GLRG_08995	1.9618	4.60687	5.91355	0.0150249	0.0388416
								1645	GLRG_06689	1.52568	6.42227	11.9511	0.000546163	0.00141106		1645	GLRG_04086	-1.31821	6.73939	5.90728	0.0150784	0.0389281
								1646	GLRG_00109	-1.58014	6.13979	11.9471	0.000547316	0.00141318		1646	GLRG_03682	1.37305	5.36766	5.90677	0.0150828	0.0389281
								1647	GLRG_02071	2.02629	4.68537	11.9297	0.000552468	0.00142562		1647	GLRG_07230	-0.946985	7.18508	5.90642	0.0150858	0.0389281
								1648	GLRG_01927	5.46216	2.25174	11.9269	0.000553287	0.00142686		1648	GLRG_02244	-0.984761	10.6189	5.90356	0.0151103	0.0389678
								1649	GLRG_08075	-1.47201	8.47425	11.9255	0.0005537	0.00142706		1649	GLRG_10350	-1.05422	6.20887	5.90194	0.0151242	0.0389799
								1650	GLRG_06515	2.44972	4.45678	11.9122	0.000557668	0.00143642		1650	GLRG_10015	-1.99869	7.01674	5.90046	0.015137	0.0389891
								1651	GLRG_07164	1.85992	6.06643	11.9017	0.00056084	0.00144371		1651	GLRG_05853	-0.924736	10.2411	5.89937	0.0151463	0.0389895
								1652	GLRG_10788	5.59031	2.37587	11.8889	0.000564681	0.00145272		1652	GLRG_11454	1.43463	7.12451	5.89742	0.0151631	0.0390092
								1653	GLRG_06831	-2.06553	6.5123	11.887	0.000565258	0.00145332		1653	GLRG_00204	-0.945394	6.97159	5.89575	0.0151775	0.0390225
								1654	GLRG_10965	2.68287	7.35476	11.8816	0.000566914	0.0014567		1654	GLRG_00262	-1.50793	3.2187	5.89083	0.01522	0.0390858
								1655	GLRG_05583	6.78604	3.06159	11.8774	0.000568201	0.00145913		1655	GLRG_05124	1.35468	4.79696	5.89077	0.0152205	0.0390858
								1656	GLRG_06854	5.80423	2.5698	11.8746	0.000569043	0.00146041		1656	GLRG_04967	-1.11487	6.91059	5.88781	0.015246	0.0391278
								1657	GLRG_04505	-2.28029	5.15887	11.8666	0.000571486	0.00146579		1657	GLRG_04027	-1.03773	11.0404	5.88599	0.0152618	0.0391447
								1658	GLRG_02145	1.5905	7.06437	11.8577	0.000574242	0.00147197		1658	GLRG_09968	-1.43356	4.82344	5.87512	0.0153563	0.0393633
								1659	GLRG_07431	2.29895	5.44911	11.8537	0.000575476	0.00147424		1659	GLRG_02255	1.19741	4.71711	5.86952	0.0154052	0.0394649
								1660	GLRG_11037	-1.4013	7.0515	11.8496	0.000576743	0.0014766		1660	GLRG_02805	-1.1795	5.92635	5.86736	0.0154241	0.0394811
								1661	GLRG_11027	1.62735	5.95017	11.8445	0.000578328	0.00147977		1661	GLRG_01267	1.11858	6.46237	5.86668	0.0154301	0.0394811
								1662	GLRG_06407	-2.40628	6.80759	11.8374	0.000580522	0.00148449		1662	GLRG_10228	-1.31996	7.38794	5.85843	0.0155026	0.0396426
								1663	GLRG_09338	2.94236	3.42659	11.8242	0.00058467	0.00149336		1663	GLRG_02242	-0.893229	7.27475	5.85682	0.0155168	0.0396551
								1664	GLRG_07632	1.89124	5.02598	11.8241	0.000584694	0.00149336		1664	GLRG_07187	-1.04971	5.1308	5.83699	0.0156927	0.0400805
								1665	GLRG_00985	1.27826	8.27869	11.8132	0.000588112	0.00150119		1665	GLRG_00534	-1.11642	7.50292	5.83282	0.0157299	0.0401514
								1666	GLRG_04841	1.64696	6.19407	11.8092	0.000589388	0.00150354		1666	GLRG_05888	-2.11611	4.74988	5.82771	0.0157756	0.0402439
								1667	GLRG_10302	-2.21129	3.53318	11.8056	0.000590536	0.00150507		1667	GLRG_11022	1.42348	5.91643	5.82387	0.0158101	0.0403078
								1668	GLRG_01611	-2.0505	4.8321	11.8051	0.000590696	0.00150507		1668	GLRG_10467	-1.34546	5.01253	5.81991	0.0158457	0.0403743
								1669	GLRG_05590	-4.68939	4.27378	11.7992	0.000592568	0.00150894		1669	GLRG_07833	1.06622	7.68782	5.81886	0.0158552	0.0403743
								1670	GLRG_03254	-1.37931	7.63442	11.7916	0.000594992	0.0015142		1670	GLRG_04619	-1.20345	5.64897	5.81668	0.0158749	0.0404001
								1671	GLRG_09111	2.49812	4.71191	11.775	0.000600312	0.00152683		1671	GLRG_09590	-1.56065	8.23075	5.80786	0.0159547	0.040579
								1672	GLRG_08739	2.09063	6.08937	11.7657	0.000603324	0.00153357		1672	GLRG_05809	-0.958941	6.73989	5.80511	0.0159796	0.0406181
								1673	GLRG_00834	2.63689	3.51996	11.7467	0.000609525	0.0015484		1673	GLRG_08093	-1.01335	7.8849	5.80243	0.016004	0.0406558
								1674	GLRG_01248	1.35501	7.55025	11.7443	0.00061031	0.00154947		1674	GLRG_00772	-1.36008	4.82038	5.79534	0.0160687	0.0407806
								1675	GLRG_06434	2.83192	4.4095	11.7401	0.000611691	0.00155205		1675	GLRG_08083	1.20982	5.90439	5.79429	0.0160783	0.0407806
								1676	GLRG_01912	2.74702	5.13121	11.7275	0.000615837	0.00156164		1676	GLRG_01449	1.13758	6.6639	5.79389	0.0160819	0.0407806
								1677	GLRG_05707	-3.86031	3.27147	11.7235	0.000617151	0.00156404		1677	GLRG_08781	0.942169	7.93214	5.77417	0.0162634	0.0412161
								1678	GLRG_11985	-2.63677	4.29298	11.707	0.000622669	0.00157708		1678	GLRG_00533	-1.17299	7.39498	5.77041	0.0162982	0.0412647
								1679	GLRG_09234	2.86785	4.02494	11.7025	0.00062415	0.00157989		1679	GLRG_04906	-1.00926	7.44182	5.77001	0.016302	0.0412647
								1680	GLRG_07491	2.69474	7.91282	11.6994	0.000625196	0.00158071		1680	GLRG_03534	1.29733	7.91657	5.76389	0.0163588	0.041384
								1681	GLRG_11702	-2.63978	7.77215	11.6989	0.000625359	0.00158071		1681	GLRG_04716	-0.935119	8.94447	5.75432	0.0164482	0.0415852
								1682	GLRG_11861	-2.73504	8.08748	11.6982	0.000625589	0.00158071		1682	GLRG_01287	1.15672	7.73883	5.75021	0.0164867	0.0416471
								1683	GLRG_05578	-2.11122	8.73801	11.6921	0.000627654	0.00158499		1683	GLRG_10957	1.05455	6.37239	5.74962	0.0164923	0.0416471
								1684	GLRG_06865	3.38808	4.63222	11.6762	0.00063305	0.00159766		1684	GLRG_04214	1.48737	5.12419	5.7412	0.0165715	0.041798
								1685	GLRG_03332	5.68101	2.4789	11.6574	0.000639474	0.00161292		1685	GLRG_03669	1.55889	3.68528	5.74118	0.0165717	0.041798
								1686	GLRG_07176	-2.23707	7.29052	11.6471	0.000643025	0.00162021		1686	GLRG_09097	-1.2581	6.04641	5.73679	0.0166131	0.0418776
								1687	GLRG_02208	-3.07139	4.64854	11.6468	0.000643127	0.00162021		1687	GLRG_03332	2.52787	2.4789	5.73559	0.0166245	0.0418815
								1688	GLRG_05664	3.62079	5.76871	11.6413	0.00064504	0.00162406		1688	GLRG_11410	1.49731	6.44443	5.72834	0.0166933	0.0420298
								1689	GLRG_09682	5.45408	2.30527	11.6386	0.000645955	0.00162521		1689	GLRG_10392	-0.997007	7.26095	5.72646	0.0167111	0.0420499
								1690	GLRG_04477	-3.23326	6.08844	11.6378	0.000646258	0.00162521		1690	GLRG_11738	-2.56784	7.38195	5.72447	0.0167301	0.0420728
								1691	GLRG_02474	1.98224	5.22369	11.6366	0.000646682	0.00162531		1691	GLRG_05903	-0.992377	6.38027	5.7214	0.0167594	0.0421214
								1692	GLRG_09182	2.29146	6.75771	11.6285	0.000649487	0.00163058		1692	GLRG_06075	0.925661	8.59208	5.71495	0.016821	0.0422426
								1693	GLRG_02881	-1.32763	7.52701	11.6283	0.000649546	0.00163058		1693	GLRG_00973	1.29908	6.35016	5.71305	0.0168393	0.0422426
								1694	GLRG_06871	5.72463	2.33499	11.6226	0.000651556	0.00163466		1694	GLRG_03742	1.23618	5.30086	5.71252	0.0168443	0.0422426
								1695	GLRG_10769	3.06321	3.58285	11.6171	0.000653478	0.00163852		1695	GLRG_03572	1.07925	8.5567	5.71221	0.0168473	0.0422426
								1696	GLRG_07785	-2.32319	5.34741	11.6148	0.000654287	0.00163958		1696	GLRG_10582	1.37288	7.0002	5.70033	0.0169617	0.0425043
								1697	GLRG_05592	-1.78584	4.54994	11.6026	0.0006586	0.00164849		1697	GLRG_04867	-1.0394	10.1491	5.69911	0.0169735	0.0425088
								1698	GLRG_07836	2.6889	3.64856	11.6024	0.000658673	0.00164849		1698	GLRG_00435	-0.881123	7.39384	5.6968	0.0169959	0.0425397
								1699	GLRG_05422	1.73725	6.18457	11.6011	0.000659122	0.00164849		1699	GLRG_10508	1.69818	4.10592	5.69205	0.0170419	0.0426299
								1700	GLRG_04901	2.7657	5.03608	11.5999	0.000659539	0.00164849		1700	GLRG_01825	2.46164	3.14565	5.68908	0.0170708	0.042667
								1701	GLRG_04256	1.39405	6.34818	11.5993	0.000659784	0.00164849		1701	GLRG_01607	-0.996525	6.8902	5.68778	0.0170835	0.042667
								1702	GLRG_09155	-2.04449	9.69174	11.5951	0.000661262	0.00165056		1702	GLRG_04179	-1.12375	11.392	5.68678	0.0170932	0.042667
								1703	GLRG_11205	1.98134	5.63472	11.5947	0.000661389	0.00165056		1703	GLRG_08415	-0.828711	8.91172	5.6864	0.0170969	0.042667
								1704	GLRG_07989	-1.74286	7.53384	11.5929	0.000662037	0.00165121		1704	GLRG_05315	2.1929	2.51595	5.67904	0.0171688	0.0428212
								1705	GLRG_07429	4.01546	4.26513	11.5912	0.000662629	0.00165171		1705	GLRG_01104	1.04156	6.07887	5.676	0.0171985	0.0428703
								1706	GLRG_07122	2.39465	6.00923	11.5885	0.000663595	0.00165315		1706	GLRG_04663	-1.02197	5.52483	5.67213	0.0172366	0.0429399
								1707	GLRG_06137	-2.37114	2.93303	11.5746	0.00066859	0.00166391		1707	GLRG_04591	1.72968	5.66547	5.67067	0.0172508	0.0429502
								1708	GLRG_04786	-4.33848	4.33095	11.5743	0.000668697	0.00166391		1708	GLRG_10740	1.5604	5.27696	5.66415	0.0173151	0.0430851
								1709	GLRG_08902	-2.05702	7.51358	11.5534	0.000676257	0.00168174		1709	GLRG_06867	-2.8094	4.2418	5.66144	0.0173418	0.0431263
								1710	GLRG_09391	-1.5811	5.71304	11.5482	0.000678141	0.00168544		1710	GLRG_00766	1.29605	5.29161	5.65269	0.0174287	0.0433168
								1711	GLRG_04060	-1.49957	10.1932	11.5427	0.000680144	0.00168943		1711	GLRG_09789	1.68654	5.21292	5.64728	0.0174825	0.0434147
								1712	GLRG_08911	-2.10643	8.63408	11.5304	0.000684663	0.00169966		1712	GLRG_08740	-0.944852	7.9363	5.64668	0.0174885	0.0434147
								1713	GLRG_08754	3.10185	4.89018	11.5271	0.000685899	0.00170173		1713	GLRG_08101	1.729	3.35352	5.63934	0.0175618	0.0435515
								1714	GLRG_07881	5.41552	2.14516	11.5144	0.000690609	0.00171242		1714	GLRG_03074	-1.00654	7.78591	5.63912	0.017564	0.0435515
								1715	GLRG_11953	-3.85533	4.3933	11.5105	0.000692057	0.00171501		1715	GLRG_10220	1.09823	5.55569	5.63719	0.0175834	0.0435739
								1716	GLRG_06429	3.33714	7.19125	11.5037	0.000694561	0.00171937		1716	GLRG_03607	-1.03177	6.2078	5.63546	0.0176008	0.0435917
								1717	GLRG_01597	1.61039	6.88566	11.5036	0.000694627	0.00171937		1717	GLRG_03514	1.25446	4.73618	5.62301	0.0177262	0.0438488
								1718	GLRG_00887	3.58215	2.88833	11.4987	0.000696447	0.00172264		1718	GLRG_08715	-1.06565	5.45447	5.6228	0.0177284	0.0438488
								1719	GLRG_09630	-2.10703	3.76991	11.4979	0.000696759	0.00172264		1719	GLRG_06908	-0.868703	11.4448	5.62209	0.0177355	0.0438488
								1720	GLRG_03088	2.58132	6.95579	11.4905	0.000699512	0.00172845		1720	GLRG_00806	-1.54354	3.06265	5.62039	0.0177527	0.0438657
								1721	GLRG_04231	-2.97457	3.57477	11.4876	0.000700612	0.00173016		1721	GLRG_04936	-1.04251	8.761	5.61737	0.0177834	0.0439159
								1722	GLRG_03784	-1.68855	7.31624	11.4776	0.000704393	0.00173849		1722	GLRG_06820	1.44278	6.46823	5.61605	0.0177967	0.0439233
								1723	GLRG_08643	-3.35066	3.07372	11.476	0.000704989	0.00173857		1723	GLRG_10116	-0.899202	10.1826	5.6144	0.0178135	0.0439392
								1724	GLRG_09787	2.16084	4.10877	11.4754	0.000705246	0.00173857		1724	GLRG_02146	-1.41428	3.44631	5.61334	0.0178242	0.0439403
								1725	GLRG_07212	1.57611	5.88362	11.4598	0.000711192	0.00175221		1725	GLRG_09485	1.53695	4.78789	5.61165	0.0178414	0.0439571
								1726	GLRG_06327	-1.50685	8.80342	11.4545	0.000713209	0.00175616		1726	GLRG_11663	-1.00213	7.33373	5.60968	0.0178616	0.0439812
								1727	GLRG_07142	2.12844	5.38385	11.4487	0.000715424	0.00175989		1727	GLRG_08910	1.51792	5.10126	5.6043	0.0179164	0.0440908
								1728	GLRG_07634	-1.57223	7.44421	11.4484	0.000715549	0.00175989		1728	GLRG_05067	-1.00616	6.60202	5.59887	0.017972	0.0441775
								1729	GLRG_01147	5.36319	2.29411	11.428	0.00072344	0.00177827		1729	GLRG_00460	0.97852	6.47491	5.59883	0.0179725	0.0441775
								1730	GLRG_05384	-2.12907	4.46216	11.4163	0.000728031	0.00178851		1730	GLRG_10368	-1.67808	3.24979	5.59045	0.0180586	0.0443637
								1731	GLRG_01890	1.87663	6.36293	11.4113	0.000729998	0.00179231		1731	GLRG_02443	-1.10978	5.44716	5.58872	0.0180765	0.0443819
								1732	GLRG_06559	2.25593	4.80338	11.4037	0.000732975	0.00179858		1732	GLRG_00388	-0.93737	10.5614	5.58404	0.0181249	0.044475
								1733	GLRG_11784	-1.81007	3.68657	11.3952	0.000736347	0.00180581		1733	GLRG_04933	1.34657	6.79171	5.583	0.0181356	0.0444757
								1734	GLRG_09078	4.51789	8.73067	11.3908	0.000738103	0.00180844		1734	GLRG_00217	-1.17073	5.71983	5.5805	0.0181616	0.0445137
								1735	GLRG_11858	-2.27977	6.15705	11.3903	0.000738268	0.00180844		1735	GLRG_00587	-0.973687	5.69848	5.57633	0.0182049	0.044594
								1736	GLRG_10000	-1.55815	6.58105	11.3843	0.000740693	0.00181333		1736	GLRG_03982	-1.061	5.86395	5.57235	0.0182463	0.0446697
								1737	GLRG_05532	-1.34049	6.93771	11.3728	0.000745282	0.00182351		1737	GLRG_08533	1.46596	3.87487	5.56776	0.0182941	0.044761
								1738	GLRG_09032	-1.64258	6.55018	11.3708	0.000746059	0.00182351		1738	GLRG_05013	1.31002	4.43881	5.55108	0.0184693	0.0451638
								1739	GLRG_05674	1.34285	6.59811	11.3706	0.000746138	0.00182351		1739	GLRG_09624	1.70397	6.99813	5.54497	0.0185339	0.0452956
								1740	GLRG_04772	-1.67033	4.20001	11.3622	0.000749527	0.00182981		1740	GLRG_00991	-2.44198	5.66168	5.51132	0.0188938	0.0461487
								1741	GLRG_00597	1.59976	6.01279	11.3621	0.000749577	0.00182981		1741	GLRG_03323	-1.62493	6.75978	5.50912	0.0189176	0.0461802
								1742	GLRG_06755	2.29423	4.56045	11.356	0.000752045	0.00183478		1742	GLRG_00789	1.06086	5.97439	5.50713	0.0189392	0.0462063
								1743	GLRG_04468	2.9507	7.25825	11.3435	0.000757136	0.00184614		1743	GLRG_10241	-1.62508	2.88092	5.4704	0.0193411	0.04716
								1744	GLRG_08557	5.40896	2.2011	11.3384	0.000759203	0.00185012		1744	GLRG_11027	1.06797	5.95017	5.46725	0.0193761	0.0471633
								1745	GLRG_11404	-1.29652	7.78617	11.3319	0.000761888	0.0018556		1745	GLRG_00979	1.33199	7.00364	5.46693	0.0193796	0.0471633
								1746	GLRG_05833	3.54579	2.89233	11.3156	0.00076859	0.00187085		1746	GLRG_10061	-1.00271	6.61181	5.46676	0.0193815	0.0471633
								1747	GLRG_00476	-1.67105	4.20394	11.2961	0.000776708	0.00188953		1747	GLRG_03204	-1.16292	6.14313	5.46628	0.0193869	0.0471633
								1748	GLRG_02371	-2.28952	5.02094	11.2948	0.000777252	0.00188968		1748	GLRG_04419	-0.931114	8.71822	5.46206	0.0194337	0.0472501
								1749	GLRG_10172	1.56078	6.42762	11.2938	0.00077766	0.00188968		1749	GLRG_06806	-1.34624	4.23243	5.45455	0.0195175	0.0474267
								1750	GLRG_05814	2.66404	3.65872	11.286	0.000780958	0.00189661		1750	GLRG_07262	1.41842	5.81609	5.45274	0.0195377	0.0474486
								1751	GLRG_09162	-1.4488	8.45107	11.2823	0.000782477	0.00189922		1751	GLRG_00695	-0.974421	7.29223	5.44928	0.0195763	0.0475154
								1752	GLRG_09627	3.40171	3.47817	11.2707	0.000787379	0.00191002		1752	GLRG_04979	-1.19509	5.35006	5.44656	0.0196069	0.0475263
								1753	GLRG_11583	-2.59462	6.99003	11.2662	0.000789309	0.00191361		1753	GLRG_02967	-0.94346	10.5771	5.44648	0.0196078	0.0475263
								1754	GLRG_11035	-1.39579	7.0967	11.2561	0.000793613	0.00192295		1754	GLRG_03256	-1.11923	6.39904	5.44589	0.0196144	0.0475263
								1755	GLRG_00293	-4.1424	4.18314	11.2535	0.00079474	0.00192458		1755	GLRG_07715	-1.1149	5.83849	5.44373	0.0196387	0.0475581
								1756	GLRG_00263	-1.63759	9.05608	11.2465	0.000797747	0.00193077		1756	GLRG_06954	-0.977412	9.86672	5.44114	0.0196678	0.0476015
								1757	GLRG_05515	-1.53649	6.9531	11.2397	0.000800651	0.00193581		1757	GLRG_01416	1.50027	5.24689	5.44002	0.0196804	0.0476049
								1758	GLRG_10894	2.61995	4.50469	11.2395	0.000800741	0.00193581		1758	GLRG_10013	1.36679	6.57047	5.43117	0.0197804	0.0478196
								1759	GLRG_06453	-2.51148	4.6466	11.2301	0.000804818	0.00194456		1759	GLRG_01430	1.79278	6.9273	5.42715	0.019826	0.0479026
								1760	GLRG_07880	-2.71282	5.4668	11.2281	0.000805662	0.00194549		1760	GLRG_00247	-2.18185	4.90579	5.42496	0.0198509	0.0479355
								1761	GLRG_07146	-2.24215	4.87366	11.2251	0.000807001	0.00194762		1761	GLRG_06104	-1.02103	6.51454	5.4187	0.0199222	0.0480804
								1762	GLRG_10205	1.40182	7.4109	11.2077	0.000814595	0.00196483		1762	GLRG_09705	1.62689	4.73905	5.41708	0.0199407	0.0480977
								1763	GLRG_07562	1.71961	6.14578	11.1955	0.000819953	0.00197663		1763	GLRG_04711	2.82513	4.89568	5.40972	0.0200249	0.0482732
								1764	GLRG_04157	1.44946	6.39544	11.1742	0.000829408	0.00199829		1764	GLRG_04712	1.36458	6.15054	5.40648	0.0200621	0.0483356
								1765	GLRG_05542	5.36678	2.31602	11.1713	0.000830727	0.00200033		1765	GLRG_00836	1.76982	5.45536	5.40492	0.0200801	0.0483515
								1766	GLRG_09127	-1.5931	6.83548	11.1613	0.000835219	0.00201001		1766	GLRG_07558	2.09012	4.40891	5.39896	0.0201488	0.0484454
								1767	GLRG_10722	3.49493	6.5597	11.1578	0.000836779	0.00201263		1767	GLRG_06814	-2.6906	4.29293	5.39877	0.0201509	0.0484454
								1768	GLRG_00504	1.28429	7.0886	11.1408	0.000844512	0.00203008		1768	GLRG_11529	1.56241	3.41029	5.39857	0.0201533	0.0484454
								1769	GLRG_11144	-3.22562	4.62314	11.134	0.000847612	0.00203638		1769	GLRG_06543	1.28355	9.09069	5.39738	0.0201669	0.0484508
								1770	GLRG_09604	5.85953	2.49831	11.1302	0.000849325	0.00203934		1770	GLRG_01922	-1.31525	7.29479	5.3949	0.0201957	0.0484925
								1771	GLRG_08530	1.69823	4.92396	11.1085	0.000859323	0.00206218		1771	GLRG_09537	-1.43082	3.6844	5.38928	0.0202608	0.0486214
								1772	GLRG_06646	4.46204	4.64802	11.1022	0.000862259	0.00206806		1772	GLRG_01109	-1.67628	8.82839	5.37637	0.0204113	0.0489548
								1773	GLRG_09991	1.52322	5.89638	11.0977	0.000864359	0.00207193		1773	GLRG_01795	2.67064	1.93939	5.37471	0.0204308	0.0489739
								1774	GLRG_09230	-5.28963	5.35831	11.0939	0.000866114	0.00207381		1774	GLRG_03441	1.19704	5.88275	5.36995	0.0204866	0.0490801
								1775	GLRG_00680	1.7145	5.04745	11.0939	0.000866119	0.00207381		1775	GLRG_10332	-1.02124	6.90465	5.36804	0.020509	0.0490988
								1776	GLRG_00835	-1.65203	6.55588	11.0823	0.000871551	0.00208564		1776	GLRG_06623	-0.952782	6.08473	5.36678	0.0205238	0.0490988
								1777	GLRG_02444	1.98874	6.02781	11.0714	0.000876693	0.00209676		1777	GLRG_08430	1.76048	5.56792	5.36633	0.0205291	0.0490988
								1778	GLRG_07696	3.09433	3.07708	11.0647	0.000879891	0.00210323		1778	GLRG_05721	-0.958358	6.36766	5.35636	0.0206468	0.0493526
								1779	GLRG_05999	2.49624	6.84575	11.044	0.00088976	0.00212562		1779	GLRG_03824	-0.956959	7.94522	5.35384	0.0206767	0.0493817
								1780	GLRG_02486	-1.36529	14.6508	11.0423	0.000890548	0.00212631		1780	GLRG_08745	-0.90245	8.98471	5.35337	0.0206822	0.0493817
								1781	GLRG_10445	-1.68935	4.49144	11.04	0.000891646	0.00212773		1781	GLRG_08794	1.43098	4.47642	5.34679	0.0207605	0.0495317
								1782	GLRG_05593	1.88663	5.88148	11.0296	0.000896679	0.00213854		1782	GLRG_04894	1.63028	4.99207	5.34613	0.0207684	0.0495317
								1783	GLRG_10003	-1.61963	7.83885	11.0211	0.00090083	0.00214724		1783	GLRG_10850	-0.830813	8.14176	5.34503	0.0207814	0.049535
								1784	GLRG_05501	3.7393	2.83132	11.0105	0.000905984	0.00215831		1784	GLRG_06418	1.29051	4.49608	5.33918	0.0208513	0.0496737
								1785	GLRG_06770	1.35676	6.73735	11.0033	0.000909483	0.00216543		1785	GLRG_07916	-1.04583	4.92228	5.33399	0.0209134	0.0497939
								1786	GLRG_08286	-1.92114	5.29373	10.9938	0.000914176	0.00217539		1786	GLRG_10026	1.08598	5.83866	5.32629	0.0210061	0.04997
								1787	GLRG_05679	-1.90117	5.29281	10.987	0.000917547	0.00218219		1787	GLRG_01907	1.64505	4.69866	5.32498	0.0210218	0.04997
								1788	GLRG_03547	2.6706	5.43801	10.9786	0.00092171	0.00219086		1788	GLRG_02940	-0.863114	6.71681	5.32359	0.0210386	0.04997
								1789	GLRG_02618	3.82464	3.08432	10.9682	0.000926893	0.00220195		1789	GLRG_00580	-0.850809	11.5999	5.323	0.0210457	0.04997
								1790	GLRG_06372	-1.28036	7.43919	10.9667	0.000927662	0.00220255		1790	GLRG_01816	-2.63074	2.57618	5.32241	0.0210528	0.04997
								1791	GLRG_06251	1.82256	5.46778	10.9532	0.000934414	0.00221734		1791	GLRG_09884	-1.05835	5.45912	5.3212	0.0210675	0.04997
								1792	GLRG_10483	-1.76124	6.06363	10.9441	0.000939002	0.00222699		1792	GLRG_01860	-1.17771	4.4912	5.32102	0.0210697	0.04997
								1793	GLRG_07916	-1.49617	4.92228	10.9428	0.000939695	0.00222739		1793	GLRG_08522	-1.00885	10.0709	5.31923	0.0210913	0.0499933
								1794	GLRG_01950	2.15297	4.39398	10.9317	0.00094533	0.00223949
								1795	GLRG_07943	-2.33307	3.08123	10.9243	0.000949113	0.0022472
								1796	GLRG_07718	5.50891	2.28805	10.9214	0.000950603	0.00224948
								1797	GLRG_06724	-1.96598	3.71128	10.9191	0.000951777	0.002251
								1798	GLRG_01211	-2.28969	9.12537	10.9154	0.000953692	0.00225428
								1799	GLRG_07402	3.44778	3.9157	10.9138	0.000954491	0.00225491
								1800	GLRG_10938	1.27434	7.16633	10.9104	0.000956283	0.00225789
								1801	GLRG_06578	2.62461	3.6876	10.8882	0.000967803	0.00228286
								1802	GLRG_00140	3.23559	5.85758	10.8879	0.000967933	0.00228286
								1803	GLRG_11525	2.0208	5.111	10.8862	0.000968853	0.00228376
								1804	GLRG_02993	-1.72513	4.95273	10.884	0.000970005	0.00228521
								1805	GLRG_11486	2.92669	3.51748	10.8771	0.000973595	0.0022924
								1806	GLRG_05456	1.6503	5.16719	10.8724	0.000976077	0.00229697
								1807	GLRG_04897	-1.32141	6.7606	10.8707	0.000976991	0.00229785
								1808	GLRG_06809	2.95969	7.41841	10.8619	0.000981617	0.00230745
								1809	GLRG_02524	2.48852	3.85181	10.8604	0.00098242	0.00230781
								1810	GLRG_08434	-1.60498	6.73991	10.8596	0.000982855	0.00230781
								1811	GLRG_05127	-1.52073	6.96273	10.8533	0.000986178	0.00231433
								1812	GLRG_10175	-2.01252	5.75712	10.8375	0.000994628	0.0023318
								1813	GLRG_06006	1.93854	4.73247	10.8374	0.000994717	0.0023318
								1814	GLRG_08762	-1.40556	7.17122	10.8309	0.000998193	0.00233766
								1815	GLRG_09624	2.45856	6.99813	10.8307	0.000998318	0.00233766
								1816	GLRG_00087	5.30551	2.12383	10.8243	0.00100179	0.0023445
								1817	GLRG_05491	-1.27958	7.9066	10.8157	0.00100644	0.00235409
								1818	GLRG_10403	-1.30591	7.79305	10.8139	0.00100739	0.00235501
								1819	GLRG_06605	-3.56621	3.77821	10.8104	0.0010093	0.00235819
								1820	GLRG_08790	1.69158	7.30743	10.8071	0.00101113	0.00236115
								1821	GLRG_11928	-2.4339	7.98869	10.7934	0.00101861	0.00237731
								1822	GLRG_05519	1.68855	5.05863	10.7841	0.00102376	0.00238802
								1823	GLRG_10973	2.7205	5.77046	10.7713	0.00103085	0.00240324
								1824	GLRG_04045	-1.25729	12.1052	10.7566	0.0010391	0.00242115
								1825	GLRG_01823	2.10523	4.61791	10.7532	0.00104097	0.00242418
								1826	GLRG_02159	2.89018	3.23867	10.7462	0.00104495	0.00243212
								1827	GLRG_11948	-3.33577	5.63147	10.7428	0.00104689	0.00243529
								1828	GLRG_07693	2.87237	7.52125	10.7393	0.00104886	0.00243854
								1829	GLRG_00882	2.18225	4.13319	10.7333	0.00105225	0.00244508
								1830	GLRG_06448	1.79435	5.17863	10.7315	0.00105326	0.0024461
								1831	GLRG_02323	-4.14813	2.70494	10.7198	0.00105996	0.00246031
								1832	GLRG_05586	5.41258	2.56474	10.6886	0.00107797	0.00250075
								1833	GLRG_09599	-1.71448	4.54287	10.6834	0.00108101	0.00250644
								1834	GLRG_11159	-5.15254	4.70378	10.6822	0.00108171	0.0025067
								1835	GLRG_02209	-2.03482	6.53757	10.6634	0.00109277	0.00253095
								1836	GLRG_10297	3.78684	4.9071	10.6612	0.00109409	0.00253261
								1837	GLRG_11833	1.68596	5.90113	10.6574	0.00109633	0.00253536
								1838	GLRG_01809	-1.62069	8.0701	10.6558	0.00109729	0.00253536
								1839	GLRG_09536	-2.37422	2.56981	10.6557	0.00109734	0.00253536
								1840	GLRG_02546	-1.84111	3.56505	10.6551	0.00109766	0.00253536
[truncated: 1,232 more rows]

## Sheet: Table_S3
C. graminicola genes that are specifically expressed either during AP (early) or during NT (late) in the WT
[truncated: 601 more rows]

[truncated: 7 more sheets: Table_S4, Table_S5, Table_S6, Table_S7, Table_S8, Table_S9, Table_S10]
